# Supplementary material for: Diagnosis of common health conditions among autistic adults in the UK: evidence from a matched cohort study
Source: Lancet Reg Health Eur. 2024 May 3;41:100907. doi: 10.1016/j.lanepe.2024.100907 (PMC11306212; doi:10.1016/j.lanepe.2024.100907)
Supplement: Codelists [file mmc3.xlsx]

## Sheet: Sheet1
listname	medcode_x	ahdcode_x	description	source
anxiety	xE202600		Acrophobia	Asaad Baksh et al., 2023
anxiety	xE202100		Agoraphobia with panic attacks	Asaad Baksh et al., 2023
anxiety	xE202200		Agoraphobia without mention of panic attacks	Asaad Baksh et al., 2023
anxiety	xE202700		Animal phobia	Asaad Baksh et al., 2023
anxiety	x8G52.00		Antiphobic therapy	Asaad Baksh et al., 2023
anxiety	xZ4L1.00		Anxiety counselling	Asaad Baksh et al., 2023
anxiety	x8G94.00		Anxiety management training	Asaad Baksh et al., 2023
anxiety	xE200z00		Anxiety state NOS	Asaad Baksh et al., 2023
anxiety	xE200000		Anxiety state unspecified	Asaad Baksh et al., 2023
anxiety	xE200.00		Anxiety states	Asaad Baksh et al., 2023
anxiety	xE200300		Anxiety with depression	Asaad Baksh et al., 2023
anxiety	x1B1V.00		C/O - panic attack	Asaad Baksh et al., 2023
anxiety	xE202B00		Cancer phobia	Asaad Baksh et al., 2023
anxiety	xE2D0100		Childhood and adolescent fearfulness disturbance	Asaad Baksh et al., 2023
anxiety	xE200400		Chronic anxiety	Asaad Baksh et al., 2023
anxiety	xE202800		Claustrophobia	Asaad Baksh et al., 2023
anxiety	xE201B00		Compensation neurosis	Asaad Baksh et al., 2023
anxiety	xE202C00		Dental phobia	Asaad Baksh et al., 2023
anxiety	xE2D0z00		Disturbance anxiety and fearfulness childhood/adolescent NOS	Asaad Baksh et al., 2023
anxiety	xE2D0.00		Disturbance of anxiety and fearfulness childhood/adolescent	Asaad Baksh et al., 2023
anxiety	x9N54.00		Encounter for fear	Asaad Baksh et al., 2023
anxiety	x1B1H.11		Fear	Asaad Baksh et al., 2023
anxiety	xE202900		Fear of crowds	Asaad Baksh et al., 2023
anxiety	xE202D00		Fear of death	Asaad Baksh et al., 2023
anxiety	xE202A00		Fear of flying	Asaad Baksh et al., 2023
anxiety	xE202E00		Fear of pregnancy	Asaad Baksh et al., 2023
anxiety	xE200200		Generalised anxiety disorder	Asaad Baksh et al., 2023
anxiety	x146G.00		H/O: agoraphobia	Asaad Baksh et al., 2023
anxiety	x1466.00		H/O: anxiety state	Asaad Baksh et al., 2023
anxiety	x285..00		Neurotic condition, insight present	Asaad Baksh et al., 2023
anxiety	xE20z.00		Neurotic disorder NOS	Asaad Baksh et al., 2023
anxiety	xE20..00		Neurotic disorders	Asaad Baksh et al., 2023
anxiety	x225K.00		O/E - fearful mood	Asaad Baksh et al., 2023
anxiety	x225J.00		O/E - panic attack	Asaad Baksh et al., 2023
anxiety	xE20yz00		Other neurotic disorder NOS	Asaad Baksh et al., 2023
anxiety	xE20y.00		Other neurotic disorders	Asaad Baksh et al., 2023
anxiety	xE20y200		Other occupational neurosis	Asaad Baksh et al., 2023
anxiety	xE200111		Panic attack	Asaad Baksh et al., 2023
anxiety	xE200100		Panic disorder	Asaad Baksh et al., 2023
anxiety	x8CAZ000		Patient given advice about management of anxiety	Asaad Baksh et al., 2023
anxiety	xZ481.00		Phobia counselling	Asaad Baksh et al., 2023
anxiety	xE202000		Phobia unspecified	Asaad Baksh et al., 2023
anxiety	xE202.12		Phobic anxiety	Asaad Baksh et al., 2023
anxiety	xE202z00		Phobic disorder NOS	Asaad Baksh et al., 2023
anxiety	xE202.00		Phobic disorders	Asaad Baksh et al., 2023
anxiety	x286..00		Poor insight into neurotic condition	Asaad Baksh et al., 2023
anxiety	xE20y300		Psychasthenic neurosis	Asaad Baksh et al., 2023
anxiety	xE200500		Recurrent anxiety	Asaad Baksh et al., 2023
anxiety	x8T23.00		Refer fr psychl mgt of anxiety	Asaad Baksh et al., 2023
anxiety	x8HHp.00		Referral for guided self-help for anxiety	Asaad Baksh et al., 2023
anxiety	x8IH5300		Referral for guided self-help for anxiety declined	Asaad Baksh et al., 2023
anxiety	xE202300		Social phobia, fear of eating in public	Asaad Baksh et al., 2023
anxiety	xE202400		Social phobia, fear of public speaking	Asaad Baksh et al., 2023
anxiety	xE202500		Social phobia, fear of public washing	Asaad Baksh et al., 2023
anxiety	xE202.11		Social phobic disorders	Asaad Baksh et al., 2023
anxiety	x1Bb..00		Specific fear	Asaad Baksh et al., 2023
anxiety	xE20y100		Writer's cramp neurosis	Asaad Baksh et al., 2023
anxiety	xZV11200		[V]Personal history of neurosis	Asaad Baksh et al., 2023
anxiety	xEu40211		[X]Acrophobia	Asaad Baksh et al., 2023
anxiety	xEu40000		[X]Agoraphobia	Asaad Baksh et al., 2023
anxiety	xEu40011		[X]Agoraphobia without history of panic disorder	Asaad Baksh et al., 2023
anxiety	xEu40212		[X]Animal phobias	Asaad Baksh et al., 2023
anxiety	xEu41z11		[X]Anxiety NOS	Asaad Baksh et al., 2023
anxiety	xEu41z00		[X]Anxiety disorder, unspecified	Asaad Baksh et al., 2023
anxiety	xEu41y11		[X]Anxiety hysteria	Asaad Baksh et al., 2023
anxiety	xEu41111		[X]Anxiety neurosis	Asaad Baksh et al., 2023
anxiety	xEu41112		[X]Anxiety reaction	Asaad Baksh et al., 2023
anxiety	xEu41113		[X]Anxiety state	Asaad Baksh et al., 2023
anxiety	xEu93211		[X]Avoidant disorder childhood	Asaad Baksh et al., 2023
anxiety	xEu40213		[X]Claustrophobia	Asaad Baksh et al., 2023
anxiety	xEu41100		[X]Generalized anxiety disorder	Asaad Baksh et al., 2023
anxiety	xEu41211		[X]Mild anxiety depression	Asaad Baksh et al., 2023
anxiety	xEu41200		[X]Mixed anxiety and depressive disorder	Asaad Baksh et al., 2023
anxiety	xEu40300		[X]Needle phobia	Asaad Baksh et al., 2023
anxiety	xEu05400		[X]Organic anxiety disorder	Asaad Baksh et al., 2023
anxiety	xEu41.00		[X]Other anxiety disorders	Asaad Baksh et al., 2023
anxiety	xEu41300		[X]Other mixed anxiety disorders	Asaad Baksh et al., 2023
anxiety	xEu40y00		[X]Other phobic anxiety disorders	Asaad Baksh et al., 2023
anxiety	xEu41y00		[X]Other specified anxiety disorders	Asaad Baksh et al., 2023
anxiety	xEu41011		[X]Panic attack	Asaad Baksh et al., 2023
anxiety	xEu41000		[X]Panic disorder [episodic paroxysmal anxiety]	Asaad Baksh et al., 2023
anxiety	xEu40012		[X]Panic disorder with agoraphobia	Asaad Baksh et al., 2023
anxiety	xEu41012		[X]Panic state	Asaad Baksh et al., 2023
anxiety	xEu34114		[X]Persistant anxiety depression	Asaad Baksh et al., 2023
anxiety	xEu40z11		[X]Phobia NOS	Asaad Baksh et al., 2023
anxiety	xEu93100		[X]Phobic anxiety disorder of childhood	Asaad Baksh et al., 2023
anxiety	xEu40z00		[X]Phobic anxiety disorder, unspecified	Asaad Baksh et al., 2023
anxiety	xEu40.00		[X]Phobic anxiety disorders	Asaad Baksh et al., 2023
anxiety	xEu40z12		[X]Phobic state NOS	Asaad Baksh et al., 2023
anxiety	xEu93000		[X]Separation anxiety disorder of childhood	Asaad Baksh et al., 2023
anxiety	xEu40214		[X]Simple phobia	Asaad Baksh et al., 2023
anxiety	xEu93200		[X]Social anxiety disorder of childhood	Asaad Baksh et al., 2023
anxiety	xEu40112		[X]Social neurosis	Asaad Baksh et al., 2023
anxiety	xEu40100		[X]Social phobias	Asaad Baksh et al., 2023
anxiety	xEu40200		[X]Specific (isolated) phobias	Asaad Baksh et al., 2023
autism	xE140.00		Infantile autism	O'Nions et al., 2023a
autism	xE140.11		Kanner's syndrome	O'Nions et al., 2023a
autism	xE140.12		Autism	O'Nions et al., 2023a
autism	xE140.13		Childhood autism	O'Nions et al., 2023a
autism	xE140000		Active infantile autism	O'Nions et al., 2023a
autism	xE140100		Residual infantile autism	O'Nions et al., 2023a
autism	xE140z00		Infantile autism NOS	O'Nions et al., 2023a
autism	xE141.00		Disintegrative psychosis†	O'Nions et al., 2023a
autism	xE141.11		Heller's syndrome†	O'Nions et al., 2023a
autism	xE141000		Active disintegrative psychoses†	O'Nions et al., 2023a
autism	xEu84.00		[X]Pervasive developmental disorders	O'Nions et al., 2023a
autism	xEu84000		[X]Childhood autism	O'Nions et al., 2023a
autism	xEu84011		[X]Autistic disorder	O'Nions et al., 2023a
autism	xEu84012		[X]Infantile autism	O'Nions et al., 2023a
autism	xEu84013		[X]Infantile psychosis	O'Nions et al., 2023a
autism	xEu84014		[X]Kanner's syndrome	O'Nions et al., 2023a
autism	xEu84100		[X]Atypical autism	O'Nions et al., 2023a
autism	xEu84111		[X]Atypical childhood psychosis	O'Nions et al., 2023a
autism	xEu84112		[X]Mental retardation with autistic features†	O'Nions et al., 2023a
autism	xEu84300		[X]Other childhood disintegrative disorder†	O'Nions et al., 2023a
autism	xEu84311		[X]Dementia infantalis†	O'Nions et al., 2023a
autism	xEu84312		[X]Disintegrative psychosis†	O'Nions et al., 2023a
autism	xEu84313		[X]Heller's syndrome†	O'Nions et al., 2023a
autism	xEu84314		[X]Symbiotic psychosis	O'Nions et al., 2023a
autism	xEu84400		[X]Overactive disorder assoc mental retard/stereotype movts†	O'Nions et al., 2023a
autism	xEu84500		[X]Asperger's syndrome	O'Nions et al., 2023a
autism	xEu84511		[X]Autistic psychopathy	O'Nions et al., 2023a
autism	xEu84y00		[X]Other pervasive developmental disorders	O'Nions et al., 2023a
autism	xEu84z00		[X]Pervasive developmental disorder, unspecified	O'Nions et al., 2023a
autism	xEu84z11		[X]Autistic spectrum disorder	O'Nions et al., 2023a
back pain	xN12..13		Acute back pain - disc	Doran et al., 2011 + search
back pain	xN142.13		Acute back pain - lumbar	Doran et al., 2011 + search
back pain	xN141.11		Acute back pain - thoracic	Doran et al., 2011 + search
back pain	xN145.11		Acute back pain - unspecified	Doran et al., 2011 + search
back pain	xN143.11		Acute back pain with sciatica	Doran et al., 2011 + search
back pain	xN14z.11		Ankylosis of spine NOS	Doran et al., 2011 + search
back pain	xN148.00		Ankylosis/instability of cervical,thoracic or lumbar spine	Doran et al., 2011 + search
back pain	xN148100		Atlanto-axial ankylosis	Doran et al., 2011 + search
back pain	xN148800		Atlanto-axial instability	Doran et al., 2011 + search
back pain	xN148000		Atlanto-occipital ankylosis	Doran et al., 2011 + search
back pain	xN148700		Atlanto-occipital instability	Doran et al., 2011 + search
back pain	x16C6.00		Back pain without radiation NOS	Doran et al., 2011 + search
back pain	x16C4.00		Back pain worse on sneezing	Doran et al., 2011 + search
back pain	xN145.12		Back pain, unspecified	Doran et al., 2011 + search
back pain	xN149.00		Back stiffness	Doran et al., 2011 + search
back pain	xN145.00		Backache, unspecified	Doran et al., 2011 + search
back pain	x16C5.00		C/O - low back pain	Doran et al., 2011 + search
back pain	x1A53.12		C/O - lumbar pain	Doran et al., 2011 + search
back pain	xN148200		Cervical spine ankylosis	Doran et al., 2011 + search
back pain	xN148900		Cervical spine instability	Doran et al., 2011 + search
back pain	xN131.00		Cervicalgia - pain in neck	Doran et al., 2011 + search
back pain	xN148300		Cervico-thoracic ankylosis	Doran et al., 2011 + search
back pain	xN148A00		Cervico-thoracic instability	Doran et al., 2011 + search
back pain	x16C9.00		Chronic low back pain	Doran et al., 2011 + search
back pain	xSJ60000		Closed injury sciatic nerve	Doran et al., 2011 + search
back pain	xN147200		Coccygodynia	Doran et al., 2011 + search
back pain	xN140800		Degenerative lumbar spinal stenosis	Doran et al., 2011 + search
back pain	xN140400		Degenerative thoracic spinal stenosis	Doran et al., 2011 + search
back pain	xN14y.11		Facet joint syndrome	Doran et al., 2011 + search
back pain	xN147100		Hypermobility of the coccyx	Doran et al., 2011 + search
back pain	xN140900		Iatrogenic lumbar spinal stenosis	Doran et al., 2011 + search
back pain	xN140700		Idiopathic lumbar spinal stenosis	Doran et al., 2011 + search
back pain	xN140300		Idiopathic thoracic spinal stenosis	Doran et al., 2011 + search
back pain	xN142.11		Low back pain	Doran et al., 2011 + search
back pain	xN142.14		Lumbago	Doran et al., 2011 + search
back pain	xN142000		Lumbago with sciatica	Doran et al., 2011 + search
back pain	xN142.12		Lumbalgia	Doran et al., 2011 + search
back pain	xN140200		Lumbar spinal stenosis	Doran et al., 2011 + search
back pain	xN140A00		Lumbar spinal stenosis secondary to other disease	Doran et al., 2011 + search
back pain	xN148600		Lumbar spine ankylosis	Doran et al., 2011 + search
back pain	xN148C00		Lumbar spine instability	Doran et al., 2011 + search
back pain	xN146000		Lumbosacral ankylosis	Doran et al., 2011 + search
back pain	xN146300		Lumbosacral instability	Doran et al., 2011 + search
back pain	xN144100		Lumbosacral neuritis, unspecified	Doran et al., 2011 + search
back pain	xN146311		Lumbosacral strain	Doran et al., 2011 + search
back pain	x16CA.00		Mechanical low back pain	Doran et al., 2011 + search
back pain	x25C7.00		O/E - abd. pain - L.lumbar	Doran et al., 2011 + search
back pain	x25C5.00		O/E - abd. pain - R.lumbar	Doran et al., 2011 + search
back pain	x25C..13		O/E - lumbar pain on palpation	Doran et al., 2011 + search
back pain	xSJ60100		Open injury sciatic nerve	Doran et al., 2011 + search
back pain	xN147211		Pain in coccyx	Doran et al., 2011 + search
back pain	xN142.00		Pain in lumbar spine	Doran et al., 2011 + search
back pain	xN141.00		Pain in thoracic spine	Doran et al., 2011 + search
back pain	xN12C400		Prolapsed lumbar intervertebral disc with sciatica	Doran et al., 2011 + search
back pain	x8HTH.00		Referral to back pain clinic	Doran et al., 2011 + search
back pain	xN146200		Sacral ankylosis NOS	Doran et al., 2011 + search
back pain	xN146500		Sacral instability NOS	Doran et al., 2011 + search
back pain	xN146100		Sacroiliac ankylosis	Doran et al., 2011 + search
back pain	xN146600		Sacroiliac disorder	Doran et al., 2011 + search
back pain	xN146400		Sacroiliac instability	Doran et al., 2011 + search
back pain	xN146z11		Sacroiliac strain	Doran et al., 2011 + search
back pain	xJ3A..00		Sciatic hernia	Doran et al., 2011 + search
back pain	xSJ60.00		Sciatic nerve injury	Doran et al., 2011 + search
back pain	xF350.00		Sciatic nerve lesion	Doran et al., 2011 + search
back pain	xN143.00		Sciatica	Doran et al., 2011 + search
back pain	xJ3A3.00		Simple sciatic hernia	Doran et al., 2011 + search
back pain	xN23yE00		Spasm of back muscles	Doran et al., 2011 + search
back pain	xN140.11		Spinal stenosis	Doran et al., 2011 + search
back pain	xN140z00		Spinal stenosis NOS	Doran et al., 2011 + search
back pain	xN140000		Spinal stenosis of unspecified region	Doran et al., 2011 + search
back pain	xN140.00		Spinal stenosis, excluding cervical region	Doran et al., 2011 + search
back pain	xN144.00		Thoracic and lumbosacral neuritis	Doran et al., 2011 + search
back pain	xN144z00		Thoracic and lumbosacral neuritis NOS	Doran et al., 2011 + search
back pain	xN144011		Thoracic nerve root pain	Doran et al., 2011 + search
back pain	xN144000		Thoracic neuritis, unspecified	Doran et al., 2011 + search
back pain	xN140100		Thoracic spinal stenosis	Doran et al., 2011 + search
back pain	xN140600		Thoracic spinal stenosis secondary to other disease	Doran et al., 2011 + search
back pain	xN148400		Thoracic spine ankylosis	Doran et al., 2011 + search
back pain	xN148B00		Thoracic spine instability	Doran et al., 2011 + search
back pain	xN148500		Thoraco-lumbar ankylosis	Doran et al., 2011 + search
depression	xE112.11		Agitated depression	Asaad Baksh et al., 2023
depression	xE135.00		Agitated depression	Asaad Baksh et al., 2023
depression	xE200300		Anxiety with depression	Asaad Baksh et al., 2023
depression	xE11y200		Atypical depressive disorder	Asaad Baksh et al., 2023
depression	xE11y100		Atypical manic disorder	Asaad Baksh et al., 2023
depression	xE114300		Bipolar affect disord, currently manic, severe, no psychosis	Asaad Baksh et al., 2023
depression	xE114400		Bipolar affect disord, currently manic,severe with psychosis	Asaad Baksh et al., 2023
depression	xE115500		Bipolar affect disord, now depressed, part/unspec remission	Asaad Baksh et al., 2023
depression	xE115400		Bipolar affect disord, now depressed, severe with psychosis	Asaad Baksh et al., 2023
depression	xE115300		Bipolar affect disord, now depressed, severe, no psychosis	Asaad Baksh et al., 2023
depression	xE114500		Bipolar affect disord,currently manic, part/unspec remission	Asaad Baksh et al., 2023
depression	x212V.00		Bipolar affective disorder resolved	Asaad Baksh et al., 2023
depression	xE115.00		Bipolar affective disorder, currently depressed	Asaad Baksh et al., 2023
depression	xE115z00		Bipolar affective disorder, currently depressed, NOS	Asaad Baksh et al., 2023
depression	xE115100		Bipolar affective disorder, currently depressed, mild	Asaad Baksh et al., 2023
depression	xE115200		Bipolar affective disorder, currently depressed, moderate	Asaad Baksh et al., 2023
depression	xE115000		Bipolar affective disorder, currently depressed, unspecified	Asaad Baksh et al., 2023
depression	xE114.00		Bipolar affective disorder, currently manic	Asaad Baksh et al., 2023
depression	xE114z00		Bipolar affective disorder, currently manic, NOS	Asaad Baksh et al., 2023
depression	xE114600		Bipolar affective disorder, currently manic, full remission	Asaad Baksh et al., 2023
depression	xE114100		Bipolar affective disorder, currently manic, mild	Asaad Baksh et al., 2023
depression	xE114200		Bipolar affective disorder, currently manic, moderate	Asaad Baksh et al., 2023
depression	xE114000		Bipolar affective disorder, currently manic, unspecified	Asaad Baksh et al., 2023
depression	xE115600		Bipolar affective disorder, now depressed, in full remission	Asaad Baksh et al., 2023
depression	xE2B1.00		Chronic depression	Asaad Baksh et al., 2023
depression	x9k40.00		Depression - enhanced service completed	Asaad Baksh et al., 2023
depression	x9k4..00		Depression - enhanced services administration	Asaad Baksh et al., 2023
depression	x9H90.00		Depression annual review	Asaad Baksh et al., 2023
depression	x9H92.00		Depression interim review	Asaad Baksh et al., 2023
depression	x8BK0.00		Depression management programme	Asaad Baksh et al., 2023
depression	x9H91.00		Depression medication review	Asaad Baksh et al., 2023
depression	x9Ov..00		Depression monitoring administration	Asaad Baksh et al., 2023
depression	x9Ov0.00		Depression monitoring first letter	Asaad Baksh et al., 2023
depression	x9Ov1.00		Depression monitoring second letter	Asaad Baksh et al., 2023
depression	x9Ov4.00		Depression monitoring telephone invite	Asaad Baksh et al., 2023
depression	x9Ov2.00		Depression monitoring third letter	Asaad Baksh et al., 2023
depression	x9Ov3.00		Depression monitoring verbal invite	Asaad Baksh et al., 2023
depression	x212S.00		Depression resolved	Asaad Baksh et al., 2023
depression	xE2B..00		Depressive disorder NEC	Asaad Baksh et al., 2023
depression	xE11..12		Depressive psychoses	Asaad Baksh et al., 2023
depression	x1B1U.11		Depressive symptoms	Asaad Baksh et al., 2023
depression	xE112.14		Endogenous depression	Asaad Baksh et al., 2023
depression	xE113.11		Endogenous depression - recurrent	Asaad Baksh et al., 2023
depression	xE112.12		Endogenous depression first episode	Asaad Baksh et al., 2023
depression	xE112.13		Endogenous depression first episode	Asaad Baksh et al., 2023
depression	xE110.00		Manic disorder, single episode	Asaad Baksh et al., 2023
depression	xE110z00		Manic disorder, single episode NOS	Asaad Baksh et al., 2023
depression	x13Y3.00		Manic-depression association member	Asaad Baksh et al., 2023
depression	xE115.11		Manic-depressive - now depressed	Asaad Baksh et al., 2023
depression	xE114.11		Manic-depressive - now manic	Asaad Baksh et al., 2023
depression	xE11z200		Masked depression	Asaad Baksh et al., 2023
depression	xE116.00		Mixed bipolar affective disorder	Asaad Baksh et al., 2023
depression	xE116z00		Mixed bipolar affective disorder, NOS	Asaad Baksh et al., 2023
depression	xE116600		Mixed bipolar affective disorder, in full remission	Asaad Baksh et al., 2023
depression	xE116100		Mixed bipolar affective disorder, mild	Asaad Baksh et al., 2023
depression	xE116200		Mixed bipolar affective disorder, moderate	Asaad Baksh et al., 2023
depression	xE116500		Mixed bipolar affective disorder, partial/unspec remission	Asaad Baksh et al., 2023
depression	xE116400		Mixed bipolar affective disorder, severe, with psychosis	Asaad Baksh et al., 2023
depression	xE116300		Mixed bipolar affective disorder, severe, without psychosis	Asaad Baksh et al., 2023
depression	xE116000		Mixed bipolar affective disorder, unspecified	Asaad Baksh et al., 2023
depression	xE204.00		Neurotic depression reactive type	Asaad Baksh et al., 2023
depression	x9HA0.00		On depression register	Asaad Baksh et al., 2023
depression	x9kQ..00		On full dose long term treatment depression - enh serv admin	Asaad Baksh et al., 2023
depression	xE11y.00		Other and unspecified manic-depressive psychoses	Asaad Baksh et al., 2023
depression	xE11yz00		Other and unspecified manic-depressive psychoses NOS	Asaad Baksh et al., 2023
depression	xE11y300		Other mixed manic-depressive psychoses	Asaad Baksh et al., 2023
depression	x8CAa.00		Patient given advice about management of depression	Asaad Baksh et al., 2023
depression	xE204.11		Postnatal depression	Asaad Baksh et al., 2023
depression	x6G00.00		Postnatal depression counselling	Asaad Baksh et al., 2023
depression	xE2B0.00		Postviral depression	Asaad Baksh et al., 2023
depression	xE291.00		Prolonged depressive reaction	Asaad Baksh et al., 2023
depression	xE130.11		Psychotic reactive depression	Asaad Baksh et al., 2023
depression	xE130.00		Reactive depressive psychosis	Asaad Baksh et al., 2023
depression	xE11z100		Rebound mood swings	Asaad Baksh et al., 2023
depression	xE113700		Recurrent depression	Asaad Baksh et al., 2023
depression	xE113.00		Recurrent major depressive episode	Asaad Baksh et al., 2023
depression	xE113z00		Recurrent major depressive episode NOS	Asaad Baksh et al., 2023
depression	xE113600		Recurrent major depressive episodes, in full remission	Asaad Baksh et al., 2023
depression	xE113100		Recurrent major depressive episodes, mild	Asaad Baksh et al., 2023
depression	xE113200		Recurrent major depressive episodes, moderate	Asaad Baksh et al., 2023
depression	xE113300		Recurrent major depressive episodes, severe, no psychosis	Asaad Baksh et al., 2023
depression	xE113400		Recurrent major depressive episodes, severe, with psychosis	Asaad Baksh et al., 2023
depression	xE113000		Recurrent major depressive episodes, unspecified	Asaad Baksh et al., 2023
depression	xE113500		Recurrent major depressive episodes,partial/unspec remission	Asaad Baksh et al., 2023
depression	xE111z00		Recurrent manic episode NOS	Asaad Baksh et al., 2023
depression	xE111.00		Recurrent manic episodes	Asaad Baksh et al., 2023
depression	xE111600		Recurrent manic episodes, in full remission	Asaad Baksh et al., 2023
depression	xE111100		Recurrent manic episodes, mild	Asaad Baksh et al., 2023
depression	xE111200		Recurrent manic episodes, moderate	Asaad Baksh et al., 2023
depression	xE111500		Recurrent manic episodes, partial or unspecified remission	Asaad Baksh et al., 2023
depression	xE111300		Recurrent manic episodes, severe without mention psychosis	Asaad Baksh et al., 2023
depression	xE111000		Recurrent manic episodes, unspecified	Asaad Baksh et al., 2023
depression	x8HHq.00		Referral for guided self-help for depression	Asaad Baksh et al., 2023
depression	x8IH5200		Referral for guided self-help for depression declined	Asaad Baksh et al., 2023
depression	xE118.00		Seasonal affective disorder	Asaad Baksh et al., 2023
depression	xE112.00		Single major depressive episode	Asaad Baksh et al., 2023
depression	xE112z00		Single major depressive episode NOS	Asaad Baksh et al., 2023
depression	xE112600		Single major depressive episode, in full remission	Asaad Baksh et al., 2023
depression	xE112100		Single major depressive episode, mild	Asaad Baksh et al., 2023
depression	xE112200		Single major depressive episode, moderate	Asaad Baksh et al., 2023
depression	xE112500		Single major depressive episode, partial or unspec remission	Asaad Baksh et al., 2023
depression	xE112400		Single major depressive episode, severe, with psychosis	Asaad Baksh et al., 2023
depression	xE112300		Single major depressive episode, severe, without psychosis	Asaad Baksh et al., 2023
depression	xE112000		Single major depressive episode, unspecified	Asaad Baksh et al., 2023
depression	xE110600		Single manic episode in full remission	Asaad Baksh et al., 2023
depression	xE110500		Single manic episode in partial or unspecified remission	Asaad Baksh et al., 2023
depression	xE110100		Single manic episode, mild	Asaad Baksh et al., 2023
depression	xE110200		Single manic episode, moderate	Asaad Baksh et al., 2023
depression	xE110300		Single manic episode, severe without mention of psychosis	Asaad Baksh et al., 2023
depression	xE110000		Single manic episode, unspecified	Asaad Baksh et al., 2023
depression	x1B1U.00		Symptoms of depression	Asaad Baksh et al., 2023
depression	xE117500		Unspecified bipolar affect disord, partial/unspec remission	Asaad Baksh et al., 2023
depression	xE117.00		Unspecified bipolar affective disorder	Asaad Baksh et al., 2023
depression	xE117z00		Unspecified bipolar affective disorder, NOS	Asaad Baksh et al., 2023
depression	xE117600		Unspecified bipolar affective disorder, in full remission	Asaad Baksh et al., 2023
depression	xE117100		Unspecified bipolar affective disorder, mild	Asaad Baksh et al., 2023
depression	xE117200		Unspecified bipolar affective disorder, moderate	Asaad Baksh et al., 2023
depression	xE117300		Unspecified bipolar affective disorder, severe, no psychosis	Asaad Baksh et al., 2023
depression	xE117000		Unspecified bipolar affective disorder, unspecified	Asaad Baksh et al., 2023
depression	xE117400		Unspecified bipolar affective disorder,severe with psychosis	Asaad Baksh et al., 2023
depression	xE11y000		Unspecified manic-depressive psychoses	Asaad Baksh et al., 2023
depression	xEu32z14		[X] Reactive depression NOS	Asaad Baksh et al., 2023
depression	xEu32y11		[X]Atypical depression	Asaad Baksh et al., 2023
depression	xEu31500		[X]Bipolar affect dis cur epi severe depres with psyc symp	Asaad Baksh et al., 2023
depression	xEu31300		[X]Bipolar affect disorder cur epi mild or moderate depressn	Asaad Baksh et al., 2023
depression	xEu32z11		[X]Depression NOS	Asaad Baksh et al., 2023
depression	xEu32z12		[X]Depressive disorder NOS	Asaad Baksh et al., 2023
depression	xEu32.00		[X]Depressive episode	Asaad Baksh et al., 2023
depression	xEu32z00		[X]Depressive episode, unspecified	Asaad Baksh et al., 2023
depression	xEu34111		[X]Depressive neurosis	Asaad Baksh et al., 2023
depression	xEu34112		[X]Depressive personality disorder	Asaad Baksh et al., 2023
depression	xEu34100		[X]Dysthymia	Asaad Baksh et al., 2023
depression	xEu33311		[X]Endogenous depression with psychotic symptoms	Asaad Baksh et al., 2023
depression	xEu33211		[X]Endogenous depression without psychotic symptoms	Asaad Baksh et al., 2023
depression	xEu32500		[X]Major depression, mild	Asaad Baksh et al., 2023
depression	xEu32600		[X]Major depression, moderately severe	Asaad Baksh et al., 2023
depression	xEu33212		[X]Major depression, recurrent without psychotic symptoms	Asaad Baksh et al., 2023
depression	xEu32800		[X]Major depression, severe with psychotic symptoms	Asaad Baksh et al., 2023
depression	xEu32700		[X]Major depression, severe without psychotic symptoms	Asaad Baksh et al., 2023
depression	xEu33213		[X]Manic-depress psychosis,depressd,no psychotic symptoms	Asaad Baksh et al., 2023
depression	xEu33312		[X]Manic-depress psychosis,depressed type+psychotic symptoms	Asaad Baksh et al., 2023
depression	xEu41211		[X]Mild anxiety depression	Asaad Baksh et al., 2023
depression	xEu32400		[X]Mild depression	Asaad Baksh et al., 2023
depression	xEu32000		[X]Mild depressive episode	Asaad Baksh et al., 2023
depression	xEu41200		[X]Mixed anxiety and depressive disorder	Asaad Baksh et al., 2023
depression	xEu32100		[X]Moderate depressive episode	Asaad Baksh et al., 2023
depression	xEu33z11		[X]Monopolar depression NOS	Asaad Baksh et al., 2023
depression	xEu34113		[X]Neurotic depression	Asaad Baksh et al., 2023
depression	xEu32y00		[X]Other depressive episodes	Asaad Baksh et al., 2023
depression	xEu33y00		[X]Other recurrent depressive disorders	Asaad Baksh et al., 2023
depression	xEu34114		[X]Persistant anxiety depression	Asaad Baksh et al., 2023
depression	xEu20400		[X]Post-schizophrenic depression	Asaad Baksh et al., 2023
depression	xEu53011		[X]Postnatal depression NOS	Asaad Baksh et al., 2023
depression	xEu53012		[X]Postpartum depression NOS	Asaad Baksh et al., 2023
depression	xEu32z13		[X]Prolonged single episode of reactive depression	Asaad Baksh et al., 2023
depression	xEu33200		[X]Recurr depress disorder cur epi severe without psyc sympt	Asaad Baksh et al., 2023
depression	xEu32A00		[X]Recurr major depr ep, severe with psych, psych in remiss	Asaad Baksh et al., 2023
depression	xEu33313		[X]Recurr severe episodes/major depression+psychotic symptom	Asaad Baksh et al., 2023
depression	xEu33314		[X]Recurr severe episodes/psychogenic depressive psychosis	Asaad Baksh et al., 2023
depression	xEu33300		[X]Recurrent depress disorder cur epi severe with psyc symp	Asaad Baksh et al., 2023
depression	xEu33.00		[X]Recurrent depressive disorder	Asaad Baksh et al., 2023
depression	xEu33000		[X]Recurrent depressive disorder, current episode mild	Asaad Baksh et al., 2023
depression	xEu33100		[X]Recurrent depressive disorder, current episode moderate	Asaad Baksh et al., 2023
depression	xEu33400		[X]Recurrent depressive disorder, currently in remission	Asaad Baksh et al., 2023
depression	xEu33z00		[X]Recurrent depressive disorder, unspecified	Asaad Baksh et al., 2023
depression	xEu33.11		[X]Recurrent episodes of depressive reaction	Asaad Baksh et al., 2023
depression	xEu33.12		[X]Recurrent episodes of psychogenic depression	Asaad Baksh et al., 2023
depression	xEu33.13		[X]Recurrent episodes of reactive depression	Asaad Baksh et al., 2023
depression	xEu33315		[X]Recurrent severe episodes of psychotic depression	Asaad Baksh et al., 2023
depression	xEu33316		[X]Recurrent severe episodes/reactive depressive psychosis	Asaad Baksh et al., 2023
depression	xEu33.15		[X]SAD - Seasonal affective disorder	Asaad Baksh et al., 2023
depression	xEu33.14		[X]Seasonal depressive disorder	Asaad Baksh et al., 2023
depression	xEu32300		[X]Severe depressive episode with psychotic symptoms	Asaad Baksh et al., 2023
depression	xEu32200		[X]Severe depressive episode without psychotic symptoms	Asaad Baksh et al., 2023
depression	xEu32211		[X]Single episode agitated depressn w'out psychotic symptoms	Asaad Baksh et al., 2023
depression	xEu32212		[X]Single episode major depression w'out psychotic symptoms	Asaad Baksh et al., 2023
depression	xEu32.11		[X]Single episode of depressive reaction	Asaad Baksh et al., 2023
depression	xEu32311		[X]Single episode of major depression and psychotic symptoms	Asaad Baksh et al., 2023
depression	xEu32y12		[X]Single episode of masked depression NOS	Asaad Baksh et al., 2023
depression	xEu32.12		[X]Single episode of psychogenic depression	Asaad Baksh et al., 2023
depression	xEu32312		[X]Single episode of psychogenic depressive psychosis	Asaad Baksh et al., 2023
depression	xEu32313		[X]Single episode of psychotic depression	Asaad Baksh et al., 2023
depression	xEu32.13		[X]Single episode of reactive depression	Asaad Baksh et al., 2023
depression	xEu32314		[X]Single episode of reactive depressive psychosis	Asaad Baksh et al., 2023
depression	xEu32213		[X]Single episode vital depression w'out psychotic symptoms	Asaad Baksh et al., 2023
depression	xEu32900		[X]Single major depr ep, severe with psych, psych in remiss	Asaad Baksh et al., 2023
depression	xEu33214		[X]Vital depression, recurrent without psychotic symptoms	Asaad Baksh et al., 2023
epilepsy	xF25B.00		Alcohol-induced epilepsy	Carey et al., 2017
epilepsy	xF254500		Complex partial epileptic seizure	Carey et al., 2017
epilepsy	xF25y300		Complex partial status epilepticus	Carey et al., 2017
epilepsy	xF25y000		Cursive (running) epilepsy	Carey et al., 2017
epilepsy	xF25C.00		Drug-induced epilepsy	Carey et al., 2017
epilepsy	xF25..00		Epilepsy	Carey et al., 2017
epilepsy	xF25z.00		Epilepsy NOS	Carey et al., 2017
epilepsy	xF254400		Epileptic automatism	Carey et al., 2017
epilepsy	xF250300		Epileptic seizures - akinetic	Carey et al., 2017
epilepsy	xF250200		Epileptic seizures - atonic	Carey et al., 2017
epilepsy	xF251200		Epileptic seizures - clonic	Carey et al., 2017
epilepsy	xF251300		Epileptic seizures - myoclonic	Carey et al., 2017
epilepsy	xF251400		Epileptic seizures - tonic	Carey et al., 2017
epilepsy	xF25z.11		Fit (in known epileptic) NOS	Carey et al., 2017
epilepsy	xF255011		Focal epilepsy	Carey et al., 2017
epilepsy	xF25y100		Gelastic epilepsy	Carey et al., 2017
epilepsy	xF251.00		Generalised convulsive epilepsy	Carey et al., 2017
epilepsy	xF251z00		Generalised convulsive epilepsy NOS	Carey et al., 2017
epilepsy	xF250.00		Generalised nonconvulsive epilepsy	Carey et al., 2017
epilepsy	xF250z00		Generalised nonconvulsive epilepsy NOS	Carey et al., 2017
epilepsy	xF251000		Grand mal (major) epilepsy	Carey et al., 2017
epilepsy	xF253.00		Grand mal status	Carey et al., 2017
epilepsy	xF255000		Jacksonian, focal or motor epilepsy	Carey et al., 2017
epilepsy	xF257.00		Kojevnikov's epilepsy	Carey et al., 2017
epilepsy	xF250500		Lennox-Gastaut syndrome	Carey et al., 2017
epilepsy	xF254300		Limbic system epilepsy	Carey et al., 2017
epilepsy	xF25y200		Locl-rlt(foc)(part)idiop epilep&epilptic syn seiz locl onset	Carey et al., 2017
epilepsy	xF25D.00		Menstrual epilepsy	Carey et al., 2017
epilepsy	xF255012		Motor epilepsy	Carey et al., 2017
epilepsy	xF25y.00		Other forms of epilepsy	Carey et al., 2017
epilepsy	xF25yz00		Other forms of epilepsy NOS	Carey et al., 2017
epilepsy	xF251y00		Other specified generalised convulsive epilepsy	Carey et al., 2017
epilepsy	xF250y00		Other specified generalised nonconvulsive epilepsy	Carey et al., 2017
epilepsy	xF25y500		Panayiotopoulos syndrome	Carey et al., 2017
epilepsy	xF255311		Partial epilepsy with autonomic symptoms	Carey et al., 2017
epilepsy	xF254.00		Partial epilepsy with impairment of consciousness	Carey et al., 2017
epilepsy	xF254z00		Partial epilepsy with impairment of consciousness NOS	Carey et al., 2017
epilepsy	xF255.00		Partial epilepsy without impairment of consciousness	Carey et al., 2017
epilepsy	xF255z00		Partial epilepsy without impairment of consciousness NOS	Carey et al., 2017
epilepsy	xF255y00		Partial epilepsy without impairment of consciousness OS	Carey et al., 2017
epilepsy	xF25F.00		Photosensitive epilepsy	Carey et al., 2017
epilepsy	xF132100		Progressive myoclonic epilepsy	Carey et al., 2017
epilepsy	xF254100		Psychomotor epilepsy	Carey et al., 2017
epilepsy	xF254200		Psychosensory epilepsy	Carey et al., 2017
epilepsy	xF255100		Sensory induced epilepsy	Carey et al., 2017
epilepsy	xF255600		Simple partial epileptic seizure	Carey et al., 2017
epilepsy	xF255200		Somatosensory epilepsy	Carey et al., 2017
epilepsy	xF253.11		Status epilepticus	Carey et al., 2017
epilepsy	xF25X.00		Status epilepticus, unspecified	Carey et al., 2017
epilepsy	xF25E.00		Stress-induced epilepsy	Carey et al., 2017
epilepsy	xF254000		Temporal lobe epilepsy	Carey et al., 2017
epilepsy	xF251500		Tonic-clonic epilepsy	Carey et al., 2017
epilepsy	xF251011		Tonic-clonic epilepsy	Carey et al., 2017
epilepsy	xF255500		Unilateral epilepsy	Carey et al., 2017
epilepsy	xF132111		Unverricht - Lundborg disease	Carey et al., 2017
epilepsy	xF255300		Visceral reflex epilepsy	Carey et al., 2017
epilepsy	xF255400		Visual reflex epilepsy	Carey et al., 2017
genetic conditions	xPJ51200		10q partial trisomy syndrome	O'Nions et al., 2023b
genetic conditions	xPJ51500		15q partial trisomy syndrome	O'Nions et al., 2023b
genetic conditions	xPJ33212		18p- syndrome	O'Nions et al., 2023b
genetic conditions	xPJ33111		18p- syndrome	O'Nions et al., 2023b
genetic conditions	xPJ33113		18q deletion syndrome	O'Nions et al., 2023b
genetic conditions	xPJ33112		18q- syndrome	O'Nions et al., 2023b
genetic conditions	xPJ33211		18q- syndrome	O'Nions et al., 2023b
genetic conditions	xPJ33700		3p deletion syndrome	O'Nions et al., 2023b
genetic conditions	xB937900		5Q minus syndrome	O'Nions et al., 2023b
genetic conditions	xPKy6500		Aarskog syndrome	O'Nions et al., 2023b
genetic conditions	xPG41.00		Achondroplasia	O'Nions et al., 2023b
genetic conditions	xPF55100		Acrocephalosyndactyly (Pfeiffer)	O'Nions et al., 2023b
genetic conditions	xPKy0200		Adams-Oliver syndrome	O'Nions et al., 2023b
genetic conditions	xPJz1.00		Additional chromosome NOS	O'Nions et al., 2023b
genetic conditions	xPJy0.00		Additional sex chromosome	O'Nions et al., 2023b
genetic conditions	xC152z00		Adrenogenital disorder NOS	O'Nions et al., 2023b
genetic conditions	xC152.00		Adrenogenital disorders	O'Nions et al., 2023b
genetic conditions	xC152811		Adrenogenital syndrome NOS	O'Nions et al., 2023b
genetic conditions	xF151200		Adult spinal muscular atrophy	O'Nions et al., 2023b
genetic conditions	xF130600		Aicardi Goutieres syndrome	O'Nions et al., 2023b
genetic conditions	xP228300		Aicardi syndrome	O'Nions et al., 2023b
genetic conditions	xPB63500		Alagille syndrome	O'Nions et al., 2023b
genetic conditions	xPG52.11		Albers - Schonberg syndrome	O'Nions et al., 2023b
genetic conditions	xPG5y011		Albright-McCune-Sternberg syndrome	O'Nions et al., 2023b
genetic conditions	xC302000		Alkaptonuria	O'Nions et al., 2023b
genetic conditions	xM240J00		Alopecia hereditaria	O'Nions et al., 2023b
genetic conditions	xC376200		Alpha-1-antitrypsin deficiency	O'Nions et al., 2023b
genetic conditions	xPKy9000		Alport's syndrome	O'Nions et al., 2023b
genetic conditions	xPKyF.00		Alstrom syndrome	O'Nions et al., 2023b
genetic conditions	xJ005000		Amelogenesis imperfecta	O'Nions et al., 2023b
genetic conditions	xC327413		Anderson-Fabry disease	O'Nions et al., 2023b
genetic conditions	xC1z5.11		Androgen insensitivity syndrome	O'Nions et al., 2023b
genetic conditions	xC1z5.00		Androgen resistance syndrome	O'Nions et al., 2023b
genetic conditions	xPJ5z.11		Aneuploidy NEC	O'Nions et al., 2023b
genetic conditions	xPKyz711		Angelman syndrome	O'Nions et al., 2023b
genetic conditions	xPKyz511		Angelman syndrome	O'Nions et al., 2023b
genetic conditions	xPKyz700		Angelman's syndrome	O'Nions et al., 2023b
genetic conditions	xPF55.11		Apert's syndrome	O'Nions et al., 2023b
genetic conditions	xC370400		Arthropathy in cystic fibrosis	O'Nions et al., 2023b
genetic conditions	xPE00100		Asymmetrical crying face syndrome	O'Nions et al., 2023b
genetic conditions	xPJ37.12		Autosomal deletion - mosaicism	O'Nions et al., 2023b
genetic conditions	xC353800		Autosomal dominant hypophosphataemic rickets	O'Nions et al., 2023b
genetic conditions	xPD12211		Autosomal dominant medullary cystic disease	O'Nions et al., 2023b
genetic conditions	xPD12012		Autosomal recessive medullary cystic disease	O'Nions et al., 2023b
genetic conditions	x4L44.00		BRCA1 gene mutation positive	O'Nions et al., 2023b
genetic conditions	x4L46.00		BRCA2 gene mutation positive	O'Nions et al., 2023b
genetic conditions	xPJ4..00		Balanced autosomal translocation	O'Nions et al., 2023b
genetic conditions	xPJ53.11		Balanced translocations	O'Nions et al., 2023b
genetic conditions	xPKyE.00		Barber-Say syndrome	O'Nions et al., 2023b
genetic conditions	xC151200		Bartter's syndrome	O'Nions et al., 2023b
genetic conditions	xC151.12		Bartter's syndrome	O'Nions et al., 2023b
genetic conditions	xB33z111		Basal cell naevus syndrome	O'Nions et al., 2023b
genetic conditions	xPKy7A11		Beals syndrome	O'Nions et al., 2023b
genetic conditions	xF391800		Becker muscular dystrophy	O'Nions et al., 2023b
genetic conditions	xPKy9100		Beckwith's syndrome	O'Nions et al., 2023b
genetic conditions	xPKy1.11		Biedl-Bardet syndrome	O'Nions et al., 2023b
genetic conditions	xB76C.00		Birt Hogg Dube syndrome	O'Nions et al., 2023b
genetic conditions	xD200311		Blackfan - Diamond syndrome	O'Nions et al., 2023b
genetic conditions	xD200.13		Blackfan - Diamond syndrome	O'Nions et al., 2023b
genetic conditions	xPH32311		Bloch - Sulzberger syndrome	O'Nions et al., 2023b
genetic conditions	xPJ63z11		Bonnevie-Ullrich syndrome NOS	O'Nions et al., 2023b
genetic conditions	xPKy6900		Borjeson-Forssman-Lehmann syndrome	O'Nions et al., 2023b
genetic conditions	xPKy5J00		Branchio-oculo-facial syndrome	O'Nions et al., 2023b
genetic conditions	xPG51.16		Brittle bone disease	O'Nions et al., 2023b
genetic conditions	xG57y200		Brugada syndrome	O'Nions et al., 2023b
genetic conditions	xPG53.11		Buschke-Ollendorff syndrome	O'Nions et al., 2023b
genetic conditions	xPKyB.11		CHARGE syndrome	O'Nions et al., 2023b
genetic conditions	xPG57.11		Caffey's syndrome	O'Nions et al., 2023b
genetic conditions	xPG58.12		Camurati-Engelmann disease	O'Nions et al., 2023b
genetic conditions	xPKy5L00		Cardio-facio-cutaneous syndrome	O'Nions et al., 2023b
genetic conditions	xG558100		Cardiomyopathy in myotonic dystrophy	O'Nions et al., 2023b
genetic conditions	xPKy5G00		Carey Fineman Ziter syndrome	O'Nions et al., 2023b
genetic conditions	xPG42111		Catel-Schwartz-Jampel syndrome	O'Nions et al., 2023b
genetic conditions	xG678.00		Cereb autosom dominant arteriop subcort infarcts leukoenceph	O'Nions et al., 2023b
genetic conditions	xF102100		Cerebral degeneration in Niemann-Pick disease	O'Nions et al., 2023b
genetic conditions	xF361000		Charcot-Marie-Tooth disease	O'Nions et al., 2023b
genetic conditions	xF361012		Charcot-Marie-Tooth syndrome	O'Nions et al., 2023b
genetic conditions	xPG4..00		Chondrodysplasia	O'Nions et al., 2023b
genetic conditions	xPG4z.00		Chondrodysplasia NOS	O'Nions et al., 2023b
genetic conditions	xPG4C.00		Chondrodysplasia punctata	O'Nions et al., 2023b
genetic conditions	xPG40.00		Chondrodysplasia, unspecified	O'Nions et al., 2023b
genetic conditions	xPJ...00		Chromosomal anomalies	O'Nions et al., 2023b
genetic conditions	xPJz..00		Chromosomal anomalies NOS	O'Nions et al., 2023b
genetic conditions	xPJ33600		Chromosome 22q11 deletion syndrome	O'Nions et al., 2023b
genetic conditions	xPJ33800		Chromosome 4q deletion syndrome	O'Nions et al., 2023b
genetic conditions	xPJ38.11		Chromosome replaced with dicentric	O'Nions et al., 2023b
genetic conditions	xPJ38.12		Chromosome replaced with ring	O'Nions et al., 2023b
genetic conditions	xPJ38.00		Chromosome replaced with ring or dicentric	O'Nions et al., 2023b
genetic conditions	xPF5y000		Cleidocranial dysostosis	O'Nions et al., 2023b
genetic conditions	xPF5y011		Cleidocranial dysplasia	O'Nions et al., 2023b
genetic conditions	xPKy6100		Cockayne syndrome	O'Nions et al., 2023b
genetic conditions	xPKyz.11		Cockayne's syndrome	O'Nions et al., 2023b
genetic conditions	xPKy5F00		Coffin-Lowry syndrome	O'Nions et al., 2023b
genetic conditions	xPKy5K00		Cohen syndrome	O'Nions et al., 2023b
genetic conditions	xPH33712		Cole-Engman-Zinsser syndrome	O'Nions et al., 2023b
genetic conditions	xPJzz.00		Conditions due to anomaly of unspecified chromosome NOS	O'Nions et al., 2023b
genetic conditions	xPG56012		Conradi - Hunermann syndrome	O'Nions et al., 2023b
genetic conditions	xPKy6011		Cornelia de Lange syndrome	O'Nions et al., 2023b
genetic conditions	xPKy0500		Cowden syndrome	O'Nions et al., 2023b
genetic conditions	xPJ31.00		Cri-du-chat syndrome	O'Nions et al., 2023b
genetic conditions	xC374000		Crigler - Najjar syndrome	O'Nions et al., 2023b
genetic conditions	xPG04.11		Crouzon's disease	O'Nions et al., 2023b
genetic conditions	xP302.00		Cryptophthalmos syndrome	O'Nions et al., 2023b
genetic conditions	xPKy0100		Currarino triad	O'Nions et al., 2023b
genetic conditions	xC370.00		Cystic fibrosis	O'Nions et al., 2023b
genetic conditions	xC370z00		Cystic fibrosis NOS	O'Nions et al., 2023b
genetic conditions	x66k0.00		Cystic fibrosis annual review	O'Nions et al., 2023b
genetic conditions	xC370800		Cystic fibrosis related cirrhosis	O'Nions et al., 2023b
genetic conditions	xC370100		Cystic fibrosis with meconium ileus	O'Nions et al., 2023b
genetic conditions	xC370000		Cystic fibrosis with no meconium ileus	O'Nions et al., 2023b
genetic conditions	xC370y00		Cystic fibrosis with other manifestations	O'Nions et al., 2023b
genetic conditions	xC370200		Cystic fibrosis with pulmonary manifestations	O'Nions et al., 2023b
genetic conditions	xP233.11		Dandy - Walker syndrome	O'Nions et al., 2023b
genetic conditions	xP10y000		Dandy - Walker syndrome with spina bifida	O'Nions et al., 2023b
genetic conditions	xPH3y411		Darier's disease - keratosis follicularis	O'Nions et al., 2023b
genetic conditions	xPH33511		Darier's disease - pseudoxanthoma elasticum	O'Nions et al., 2023b
genetic conditions	xPJz2.00		Deletion of chromosome NOS	O'Nions et al., 2023b
genetic conditions	xPJ33000		Deletion of long arm of chromosome 13	O'Nions et al., 2023b
genetic conditions	xPJ33100		Deletion of long arm of chromosome 18	O'Nions et al., 2023b
genetic conditions	xPJ30.11		Deletion of long arm of chromosome 21	O'Nions et al., 2023b
genetic conditions	xPJ33200		Deletion of short arm of chromosome 18	O'Nions et al., 2023b
genetic conditions	xPJ32.00		Deletion of short arm of chromosome 4	O'Nions et al., 2023b
genetic conditions	xPJ31.11		Deletion of short arm of chromosome 5	O'Nions et al., 2023b
genetic conditions	xK13yA00		Dent's disease	O'Nions et al., 2023b
genetic conditions	xC391100		Di George syndrome	O'Nions et al., 2023b
genetic conditions	xZC2C600		Dietary advice for phenylketonuria	O'Nions et al., 2023b
genetic conditions	xF391500		Distal (Gower's) muscular dystrophy	O'Nions et al., 2023b
genetic conditions	xPFy3.00		Distal arthrogryposis syndrome	O'Nions et al., 2023b
genetic conditions	xC1zy311		Donohue's syndrome	O'Nions et al., 2023b
genetic conditions	xPJ0..00		Down's syndrome - trisomy 21	O'Nions et al., 2023b
genetic conditions	xPJ0z.00		Down's syndrome NOS	O'Nions et al., 2023b
genetic conditions	xK01w100		Drash syndrome	O'Nions et al., 2023b
genetic conditions	xF25G.11		Dravet syndrome	O'Nions et al., 2023b
genetic conditions	xC374100		Dubin - Johnson syndrome	O'Nions et al., 2023b
genetic conditions	xPKy6600		Dubowitz syndrome	O'Nions et al., 2023b
genetic conditions	xPF29.11		Ectrodactyly of finger	O'Nions et al., 2023b
genetic conditions	xPJ2..00		Edward's syndrome - trisomy 18	O'Nions et al., 2023b
genetic conditions	xPG55.11		Ellis - Van Creveld syndrome	O'Nions et al., 2023b
genetic conditions	xF391A00		Emery-Dreifuss muscular dystrophy	O'Nions et al., 2023b
genetic conditions	xPG58.11		Engelmann's syndrome	O'Nions et al., 2023b
genetic conditions	xPH3y200		Epidermolysis bullosa	O'Nions et al., 2023b
genetic conditions	xPH3y900		Epidermolysis bullosa dystrophica	O'Nions et al., 2023b
genetic conditions	xPH3y800		Epidermolysis bullosa letalis	O'Nions et al., 2023b
genetic conditions	xPH3y700		Epidermolysis bullosa simplex	O'Nions et al., 2023b
genetic conditions	xF391100		Erb's muscular dystrophy	O'Nions et al., 2023b
genetic conditions	xC370900		Exacerbation of cystic fibrosis	O'Nions et al., 2023b
genetic conditions	xPJ52200		Extra marker chromosomes	O'Nions et al., 2023b
genetic conditions	x4L4H.00		FBN1 gene mutation positive	O'Nions et al., 2023b
genetic conditions	xPKyL.00		FG syndrome	O'Nions et al., 2023b
genetic conditions	xC327411		Fabry's disease	O'Nions et al., 2023b
genetic conditions	xC327.12		Fabry's disease	O'Nions et al., 2023b
genetic conditions	xF391400		Facioscapulohumeral muscular dystrophy	O'Nions et al., 2023b
genetic conditions	xD303700		Factor V Leiden mutation	O'Nions et al., 2023b
genetic conditions	xC373100		Familial Mediterranean fever	O'Nions et al., 2023b
genetic conditions	xP2x2.00		Familial dysautonomia	O'Nions et al., 2023b
genetic conditions	xK032400		Familial glomerulonephritis in Alport's syndrome	O'Nions et al., 2023b
genetic conditions	xPKy0600		Feingold syndrome	O'Nions et al., 2023b
genetic conditions	xPJy4.00		Female with more than three X chromosomes	O'Nions et al., 2023b
genetic conditions	xC152.12		Feminisation-adrenogenital	O'Nions et al., 2023b
genetic conditions	xL252.00		Fetus with hereditary disease	O'Nions et al., 2023b
genetic conditions	xK01w000		Finnish nephrosis syndrome	O'Nions et al., 2023b
genetic conditions	xPKy6800		Floating-Harbor syndrome	O'Nions et al., 2023b
genetic conditions	xF1y0.00		Fragile X associated tremor ataxia syndrome	O'Nions et al., 2023b
genetic conditions	xPJyy200		Fragile X chromosome	O'Nions et al., 2023b
genetic conditions	xPJyy400		Fragile X syndrome	O'Nions et al., 2023b
genetic conditions	xPKy5311		Freeman Sheldon syndrome	O'Nions et al., 2023b
genetic conditions	xPG5y.12		Furst-Ostrum syndrome	O'Nions et al., 2023b
genetic conditions	xF28y400		GLUT1 deficiency syndrome	O'Nions et al., 2023b
genetic conditions	xPK63.00		Gardner's syndrome	O'Nions et al., 2023b
genetic conditions	xC327100		Gaucher's disease	O'Nions et al., 2023b
genetic conditions	xD402.13		Genetic leucocyte anomalies	O'Nions et al., 2023b
genetic conditions	xD402.00		Genetic leukocyte anomalies	O'Nions et al., 2023b
genetic conditions	xP22y200		Gillespie syndrome	O'Nions et al., 2023b
genetic conditions	xC368000		Gitelman syndrome	O'Nions et al., 2023b
genetic conditions	xD311011		Glanzmann's syndrome	O'Nions et al., 2023b
genetic conditions	xF28y411		Glucose transporter protein type 1 deficiency syndrome	O'Nions et al., 2023b
genetic conditions	xC30y800		Glutaric aciduria Type 1	O'Nions et al., 2023b
genetic conditions	xPG0F.00		Goldenhar's syndrome	O'Nions et al., 2023b
genetic conditions	xPKy5500		Gorlin-Chaudhry-Moss syndrome	O'Nions et al., 2023b
genetic conditions	xPJ33500		Greig cephalopolysyndactyly syndrome	O'Nions et al., 2023b
genetic conditions	xPH33100		Hailey-Hailey disease	O'Nions et al., 2023b
genetic conditions	xPG0E.11		Hallerman - Streif syndrome	O'Nions et al., 2023b
genetic conditions	xF130100		Hallervorden-Spatz disease	O'Nions et al., 2023b
genetic conditions	xPKy7611		Hanhart syndrome	O'Nions et al., 2023b
genetic conditions	xPKyz500		Happy puppet syndrome	O'Nions et al., 2023b
genetic conditions	xSN51100		Hereditary C1 esterase inhibitor deficiency	O'Nions et al., 2023b
genetic conditions	xF1z..00		Hereditary and degenerative diseases of the CNS NOS	O'Nions et al., 2023b
genetic conditions	xC376000		Hereditary angio-oedema	O'Nions et al., 2023b
genetic conditions	xF435.00		Hereditary choroid dystrophies	O'Nions et al., 2023b
genetic conditions	xF4B5.00		Hereditary corneal dystrophies	O'Nions et al., 2023b
genetic conditions	xF4B5z00		Hereditary corneal dystrophy NOS	O'Nions et al., 2023b
genetic conditions	xF427G00		Hereditary drusen	O'Nions et al., 2023b
genetic conditions	xD101.00		Hereditary elliptocytosis	O'Nions et al., 2023b
genetic conditions	xD403000		Hereditary eosinophilia	O'Nions et al., 2023b
genetic conditions	xC312.00		Hereditary fructose intolerance	O'Nions et al., 2023b
genetic conditions	xD10z.00		Hereditary haemolytic anaemia NOS	O'Nions et al., 2023b
genetic conditions	xD10..00		Hereditary haemolytic anaemias	O'Nions et al., 2023b
genetic conditions	xG770.00		Hereditary haemorrhagic telangiectasia	O'Nions et al., 2023b
genetic conditions	xD311000		Hereditary haemorrhagic thrombasthenia	O'Nions et al., 2023b
genetic conditions	xD104A00		Hereditary leptocytosis	O'Nions et al., 2023b
genetic conditions	xF368000		Hereditary motor and sensory neuropathy type I	O'Nions et al., 2023b
genetic conditions	xF368100		Hereditary motor and sensory neuropathy type II	O'Nions et al., 2023b
genetic conditions	xF368200		Hereditary motor and sensory neuropathy type III	O'Nions et al., 2023b
genetic conditions	xK0A5.00		Hereditary nephropathy not elsewhere classified	O'Nions et al., 2023b
genetic conditions	xK0A5X00		Hereditary nephropathy, unspecif morphological changes	O'Nions et al., 2023b
genetic conditions	xK0A5700		Hereditary nephropathy,NEC,difus crescentic glomnephritis	O'Nions et al., 2023b
genetic conditions	xF4H1700		Hereditary optic atrophy NOS	O'Nions et al., 2023b
genetic conditions	xC373A00		Hereditary periodic fever	O'Nions et al., 2023b
genetic conditions	xF360.00		Hereditary peripheral neuropathy	O'Nions et al., 2023b
genetic conditions	xF360z00		Hereditary peripheral neuropathy NOS	O'Nions et al., 2023b
genetic conditions	xD107100		Hereditary persistence of fetal haemoglobin [HPFH]	O'Nions et al., 2023b
genetic conditions	xF391.00		Hereditary progressive muscular dystrophy	O'Nions et al., 2023b
genetic conditions	xF391z00		Hereditary progressive muscular dystrophy NOS	O'Nions et al., 2023b
genetic conditions	xF427z00		Hereditary retinal dystrophy NOS	O'Nions et al., 2023b
genetic conditions	xF362.00		Hereditary sensory neuropathy	O'Nions et al., 2023b
genetic conditions	xF141.00		Hereditary spastic paraplegia	O'Nions et al., 2023b
genetic conditions	xD100.00		Hereditary spherocytosis	O'Nions et al., 2023b
genetic conditions	xD313111		Hereditary thrombocytopenia NEC	O'Nions et al., 2023b
genetic conditions	xJ005z00		Hereditary tooth structure disturbances NEC NOS	O'Nions et al., 2023b
genetic conditions	xK0A5200		Hereditry nephropathy NEC,difus membran glomerulnephritis	O'Nions et al., 2023b
genetic conditions	xC302900		Hermansky-Pudlak syndrome	O'Nions et al., 2023b
genetic conditions	xD303900		Heterozygous factor V Leiden mutation	O'Nions et al., 2023b
genetic conditions	x1458.00		History of sickle cell anaemia	O'Nions et al., 2023b
genetic conditions	xPKy7100		Holt - Oram syndrome	O'Nions et al., 2023b
genetic conditions	xC304300		Homocystinuria	O'Nions et al., 2023b
genetic conditions	xD303800		Homozygous factor V Leiden mutation	O'Nions et al., 2023b
genetic conditions	x4L4A.00		Human epidermal growth factor receptor 2 gene positive	O'Nions et al., 2023b
genetic conditions	xC375.13		Hurler's syndrome	O'Nions et al., 2023b
genetic conditions	xC375112		Hurler's syndrome	O'Nions et al., 2023b
genetic conditions	xPG4B100		Hypochondrogenesis	O'Nions et al., 2023b
genetic conditions	xPG41000		Hypochondroplasia	O'Nions et al., 2023b
genetic conditions	xPG42.15		Hypochondroplasia	O'Nions et al., 2023b
genetic conditions	xC396.00		Immunodef follow hereditary defect respon Epstein-Barr vir	O'Nions et al., 2023b
genetic conditions	xPJ53400		Individual with autosomal fragile site	O'Nions et al., 2023b
genetic conditions	xF150.11		Infantile spinal muscular atrophy	O'Nions et al., 2023b
genetic conditions	xK08yF00		Inherited renal tubule insuffic with cholestatic jaundice	O'Nions et al., 2023b
genetic conditions	xPJ33400		Jacobsen syndrome	O'Nions et al., 2023b
genetic conditions	xG56y300		Jervell and Lange-Nielsen syndrome	O'Nions et al., 2023b
genetic conditions	xPG43.11		Jeune's syndrome	O'Nions et al., 2023b
genetic conditions	xPKyM.00		Johanson-Blizzard syndrome	O'Nions et al., 2023b
genetic conditions	xP22y111		Joubert syndrome	O'Nions et al., 2023b
genetic conditions	xF151111		Juvenile spinal muscular atrophy	O'Nions et al., 2023b
genetic conditions	xPKy5D00		Kabuki make-up syndrome	O'Nions et al., 2023b
genetic conditions	xC172111		Kallman's syndrome	O'Nions et al., 2023b
genetic conditions	xPK35.00		Kartagener's syndrome	O'Nions et al., 2023b
genetic conditions	xPJy2.12		Karyotype 47, XXX	O'Nions et al., 2023b
genetic conditions	xPJyy300		Karyotype 47,XYY	O'Nions et al., 2023b
genetic conditions	xM211200		Keratoderma plantare sulcata	O'Nions et al., 2023b
genetic conditions	xK01x111		Kimmelstiel - Wilson disease	O'Nions et al., 2023b
genetic conditions	xPKy9211		Kinky hair syndrome	O'Nions et al., 2023b
genetic conditions	xPJ33A00		Kleefstra syndrome	O'Nions et al., 2023b
genetic conditions	xC302711		Klein-Waardenberg's syndrome	O'Nions et al., 2023b
genetic conditions	xPJ70.00		Klinefelter's phenotype, karyotype 47XXY	O'Nions et al., 2023b
genetic conditions	xPJ7..00		Klinefelter's syndrome	O'Nions et al., 2023b
genetic conditions	xPJ7z.00		Klinefelter's syndrome NOS	O'Nions et al., 2023b
genetic conditions	xPJ71.12		Klinefelter's syndrome, XXXXY	O'Nions et al., 2023b
genetic conditions	xPJ71.11		Klinefelter's syndrome, XXXY	O'Nions et al., 2023b
genetic conditions	xPJ73.00		Klinefelter's syndrome, XXYY	O'Nions et al., 2023b
genetic conditions	xPJ74.00		Klinefelter's syndrome, XY/XXY mosaic	O'Nions et al., 2023b
genetic conditions	xPJ71.00		Klinefelter's syndrome,male with more than two X chromosomes	O'Nions et al., 2023b
genetic conditions	xPG16z00		Klippel - Feil syndrome NOS	O'Nions et al., 2023b
genetic conditions	xPKy7200		Klippel - Trenaunay - Weber syndrome	O'Nions et al., 2023b
genetic conditions	xN13y100		Klippel's disease	O'Nions et al., 2023b
genetic conditions	xPG16.00		Klippel-Feil syndrome	O'Nions et al., 2023b
genetic conditions	xPG44500		Kniest dysplasia	O'Nions et al., 2023b
genetic conditions	xD400.11		Kostmann's syndrome	O'Nions et al., 2023b
genetic conditions	xF100000		Krabbe's disease	O'Nions et al., 2023b
genetic conditions	xZS82.11		Landau-Kleffner syndrome	O'Nions et al., 2023b
genetic conditions	xPJ33900		Langer-Giedion syndrome	O'Nions et al., 2023b
genetic conditions	xPFy1.00		Larsen's syndrome	O'Nions et al., 2023b
genetic conditions	xPKy1.00		Laurence-Moon-Biedl syndrome	O'Nions et al., 2023b
genetic conditions	xF4H1600		Leber's hereditary optic atrophy	O'Nions et al., 2023b
genetic conditions	xP313.00		Lenz microphthalmia syndrome	O'Nions et al., 2023b
genetic conditions	xM292200		Leopard syndrome	O'Nions et al., 2023b
genetic conditions	xC372.11		Lesch - Nyhan syndrome	O'Nions et al., 2023b
genetic conditions	xC372011		Lesch - Nyhan syndrome	O'Nions et al., 2023b
genetic conditions	xC372300		Lesch-Nyhan syndrome	O'Nions et al., 2023b
genetic conditions	xC36z.11		Liddle's syndrome	O'Nions et al., 2023b
genetic conditions	xPK62.11		Lindau's disease	O'Nions et al., 2023b
genetic conditions	xC370700		Liver disease due to cystic fibrosis	O'Nions et al., 2023b
genetic conditions	xPG51.14		Lobstein's syndrome	O'Nions et al., 2023b
genetic conditions	xPKyK.00		Loeys-Dietz syndrome	O'Nions et al., 2023b
genetic conditions	xF14y011		Louis - Bar syndrome	O'Nions et al., 2023b
genetic conditions	xPKyJ.00		Lujan-Fryns syndrome	O'Nions et al., 2023b
genetic conditions	xPKyQ.00		Lynch syndrome	O'Nions et al., 2023b
genetic conditions	xPJ51000		Major partial trisomy	O'Nions et al., 2023b
genetic conditions	xC303300		Maple syrup urine disease	O'Nions et al., 2023b
genetic conditions	xPKy5600		Marchesani syndrome	O'Nions et al., 2023b
genetic conditions	xD112012		Marchiafava - Micheli syndrome	O'Nions et al., 2023b
genetic conditions	xPKy2.00		Marfan's syndrome	O'Nions et al., 2023b
genetic conditions	xC37z.11		Marinesco-Sjogren syndrome	O'Nions et al., 2023b
genetic conditions	xC375611		Maroteaux - Lamy syndrome	O'Nions et al., 2023b
genetic conditions	xPKy0400		Marshall-Smith syndrome	O'Nions et al., 2023b
genetic conditions	xF596.00		Maternally inherited deafness	O'Nions et al., 2023b
genetic conditions	xC370111		Meconium ileus in cystic fibrosis	O'Nions et al., 2023b
genetic conditions	xPKyG.00		Men ret congen heart dis blepharophim blepharop hypopl teeth	O'Nions et al., 2023b
genetic conditions	xPKy9200		Menke's syndrome	O'Nions et al., 2023b
genetic conditions	xPG4D.00		Metaphyseal chondrodysplasia	O'Nions et al., 2023b
genetic conditions	xC304z11		Methionine malabsorption syndrome	O'Nions et al., 2023b
genetic conditions	xD100.12		Minkowski - Chauffard syndrome	O'Nions et al., 2023b
genetic conditions	xPJ51100		Minor partial trisomy	O'Nions et al., 2023b
genetic conditions	xPKy5100		Mohr's syndrome	O'Nions et al., 2023b
genetic conditions	xPJ3..00		Monosomies and deletions from the autosomes	O'Nions et al., 2023b
genetic conditions	xPJ3z.00		Monosomies and deletions from the autosomes NOS	O'Nions et al., 2023b
genetic conditions	xC375411		Morquio - Brailsford syndrome	O'Nions et al., 2023b
genetic conditions	xPJy1200		Mosaic XY/XXY	O'Nions et al., 2023b
genetic conditions	xPJz0.00		Mosaicism NOS	O'Nions et al., 2023b
genetic conditions	xPJy5.00		Mosaicism, lines with various numbers of X chromosomes	O'Nions et al., 2023b
genetic conditions	xPJ9..00		Mowat-Wilson syndrome	O'Nions et al., 2023b
genetic conditions	xC373411		Muckle-Wells syndrome	O'Nions et al., 2023b
genetic conditions	xPG03000		Muenke syndrome	O'Nions et al., 2023b
genetic conditions	xC184.00		Multiple endocrine neoplasia syndrome type 1	O'Nions et al., 2023b
genetic conditions	xPG5B.00		Multiple synostosis syndrome	O'Nions et al., 2023b
genetic conditions	xB937911		Myelodysplastic syndrome isolated del(5q) chromosomal abnorm	O'Nions et al., 2023b
genetic conditions	xF39z.00		Myopathy or muscular dystrophy NOS	O'Nions et al., 2023b
genetic conditions	xPGy3.00		Nail-patella syndrome	O'Nions et al., 2023b
genetic conditions	xPH1y000		Netherton's syndrome	O'Nions et al., 2023b
genetic conditions	xPH32113		Nettleship's syndrome	O'Nions et al., 2023b
genetic conditions	xB927.00		Neurofibromatosis - Von Recklinghausen's disease	O'Nions et al., 2023b
genetic conditions	xB927.12		Neurofibromatosis type 1	O'Nions et al., 2023b
genetic conditions	xB929.00		Neurofibromatosis type 2	O'Nions et al., 2023b
genetic conditions	xF365.00		Neuropathy in association with hereditary ataxia	O'Nions et al., 2023b
genetic conditions	xC391300		Nezelof's syndrome	O'Nions et al., 2023b
genetic conditions	xPKyD.00		Nicolaides-Baraitser syndrome	O'Nions et al., 2023b
genetic conditions	xC327200		Niemann-Pick disease	O'Nions et al., 2023b
genetic conditions	xPKy0.13		Noonan's syndrome	O'Nions et al., 2023b
genetic conditions	xPKy8000		Noonan's syndrome	O'Nions et al., 2023b
genetic conditions	xP3y0.00		Ocular albinism	O'Nions et al., 2023b
genetic conditions	xF391600		Ocular muscular dystrophy	O'Nions et al., 2023b
genetic conditions	xPKy5900		Oculo-palato-digital syndrome	O'Nions et al., 2023b
genetic conditions	xC302512		Oculocerebrorenal dystrophy	O'Nions et al., 2023b
genetic conditions	xC302511		Oculocerebrorenal syndrome	O'Nions et al., 2023b
genetic conditions	xPKy5M00		Oculofaciocardiodental syndrome	O'Nions et al., 2023b
genetic conditions	xF391700		Oculopharyngeal muscular dystrophy	O'Nions et al., 2023b
genetic conditions	xPKyG.11		Ohdo blepharophimosis syndrome	O'Nions et al., 2023b
genetic conditions	xPKy5000		Oral - facial - digital syndrome	O'Nions et al., 2023b
genetic conditions	xPG5z.11		Osteochondrodysplasia	O'Nions et al., 2023b
genetic conditions	xPG51.00		Osteogenesis imperfecta	O'Nions et al., 2023b
genetic conditions	xPG51200		Osteogenesis imperfecta - unclassifiable	O'Nions et al., 2023b
genetic conditions	xPG51z00		Osteogenesis imperfecta NOS	O'Nions et al., 2023b
genetic conditions	xPG51300		Osteogenesis imperfecta type I	O'Nions et al., 2023b
genetic conditions	xPG51400		Osteogenesis imperfecta type II	O'Nions et al., 2023b
genetic conditions	xPG51500		Osteogenesis imperfecta type III	O'Nions et al., 2023b
genetic conditions	xPG51600		Osteogenesis imperfecta type IV	O'Nions et al., 2023b
genetic conditions	xF4E4600		Other blepharophimosis	O'Nions et al., 2023b
genetic conditions	xPJ5..00		Other condition due to autosomal anomaly	O'Nions et al., 2023b
genetic conditions	xPJ33z00		Other deletion of part of a chromosome NOS	O'Nions et al., 2023b
genetic conditions	xPJ3y.00		Other deletions from the autosomes	O'Nions et al., 2023b
genetic conditions	xPJ33.00		Other deletions of part of a chromosome	O'Nions et al., 2023b
genetic conditions	xF391300		Other limb-girdle muscular dystrophy	O'Nions et al., 2023b
genetic conditions	xPJy..00		Other sex chromosome anomaly	O'Nions et al., 2023b
genetic conditions	xC152y00		Other specified adrenogenital disorder	O'Nions et al., 2023b
genetic conditions	xPJ5y.00		Other specified conditions due to autosomal anomalies	O'Nions et al., 2023b
genetic conditions	xD10yz00		Other specified hereditary haemolytic anaemia NOS	O'Nions et al., 2023b
genetic conditions	xD10y.00		Other specified hereditary haemolytic anaemias	O'Nions et al., 2023b
genetic conditions	xF391y00		Other specified hereditary progressive muscular dystrophy	O'Nions et al., 2023b
genetic conditions	xF427y00		Other specified hereditary retinal dystrophy	O'Nions et al., 2023b
genetic conditions	xPJyy.00		Other specified sex chromosome anomaly	O'Nions et al., 2023b
genetic conditions	xPJ50y00		Other specified whole chromosome trisomy syndrome	O'Nions et al., 2023b
genetic conditions	xPKy5700		Otopalatodigital syndrome	O'Nions et al., 2023b
genetic conditions	xD101.11		Ovalocytosis - hereditary	O'Nions et al., 2023b
genetic conditions	xF10y200		PEHO syndrome	O'Nions et al., 2023b
genetic conditions	xPKy5011		Papillon-Leage-Psaume syndrome	O'Nions et al., 2023b
genetic conditions	xPJ12.11		Partial trisomy 13 in Patau's syndrome	O'Nions et al., 2023b
genetic conditions	xPJ22.11		Partial trisomy 18 in Edward's syndrome	O'Nions et al., 2023b
genetic conditions	xPJ02.11		Partial trisomy 21 in Down's syndrome	O'Nions et al., 2023b
genetic conditions	xPJ51z00		Partial trisomy syndrome NOS	O'Nions et al., 2023b
genetic conditions	xPJ51.00		Partial trisomy syndromes	O'Nions et al., 2023b
genetic conditions	xPJ1..00		Patau's syndrome - trisomy 13	O'Nions et al., 2023b
genetic conditions	xPJ1z.00		Patau's syndrome NOS	O'Nions et al., 2023b
genetic conditions	xF391200		Pelvic muscular dystrophy	O'Nions et al., 2023b
genetic conditions	xPKyC.00		Pena-Shokeir syndrome type I	O'Nions et al., 2023b
genetic conditions	xC030.00		Pendred's syndrome	O'Nions et al., 2023b
genetic conditions	xQ430z00		Perinatal jaundice from hereditary haemolytic anaemia NOS	O'Nions et al., 2023b
genetic conditions	xQ430.00		Perinatal jaundice from hereditary haemolytic anaemias	O'Nions et al., 2023b
genetic conditions	xP342300		Peters-plus syndrome	O'Nions et al., 2023b
genetic conditions	xPK60.00		Peutz - Jegher's syndrome	O'Nions et al., 2023b
genetic conditions	xA752.00		Pfeiffer's disease	O'Nions et al., 2023b
genetic conditions	xA75..12		Pfeiffer's disease	O'Nions et al., 2023b
genetic conditions	xC301.00		Phenylketonuria	O'Nions et al., 2023b
genetic conditions	xPG0C.00		Pierre - Robin syndrome	O'Nions et al., 2023b
genetic conditions	xPG0J.00		Pierre Robin association	O'Nions et al., 2023b
genetic conditions	xPJ52400		Polyploidy	O'Nions et al., 2023b
genetic conditions	xPJz3000		Potocki-Lupski syndrome	O'Nions et al., 2023b
genetic conditions	xPKy9300		Prader - Willi syndrome	O'Nions et al., 2023b
genetic conditions	xPKy0.11		Prader-Willi Syndrome	O'Nions et al., 2023b
genetic conditions	xPKy0.12		Prader-Willi syndrome	O'Nions et al., 2023b
genetic conditions	xF422100		Proliferative retinopathy due to sickle cell disease	O'Nions et al., 2023b
genetic conditions	xD30B.00		Protein C deficiency	O'Nions et al., 2023b
genetic conditions	xPK64.00		Proteus syndrome	O'Nions et al., 2023b
genetic conditions	xC377111		Pseudo - Hurler's disease	O'Nions et al., 2023b
genetic conditions	xC327.13		Pseudo - Hurler's disease	O'Nions et al., 2023b
genetic conditions	xPG44600		Pseudoachondroplasia	O'Nions et al., 2023b
genetic conditions	xPH33500		Pseudoxanthoma elasticum	O'Nions et al., 2023b
genetic conditions	x42D4.00		RBC's - sickle cells present	O'Nions et al., 2023b
genetic conditions	xP2x5.00		Riley - Day syndrome	O'Nions et al., 2023b
genetic conditions	xPKy6700		Robinow syndrome	O'Nions et al., 2023b
genetic conditions	xG56y200		Romano - Ward syndrome	O'Nions et al., 2023b
genetic conditions	xPH33300		Rothmund-Thomson syndrome	O'Nions et al., 2023b
genetic conditions	xC374300		Rotor syndrome	O'Nions et al., 2023b
genetic conditions	xF143.11		Roussy-Levy syndrome	O'Nions et al., 2023b
genetic conditions	xPKy7300		Rubenstein - Tayi syndrome	O'Nions et al., 2023b
genetic conditions	xPKy7311		Rubinstein-Taybi syndrome	O'Nions et al., 2023b
genetic conditions	xPKy6200		Russell - Silver syndrome	O'Nions et al., 2023b
genetic conditions	xPF55300		Saethre-Chotzen syndrome	O'Nions et al., 2023b
genetic conditions	xF101600		Sandhoff disease	O'Nions et al., 2023b
genetic conditions	xC375311		Sanfilippo syndrome	O'Nions et al., 2023b
genetic conditions	xC375.18		Sanfilippo's syndrome	O'Nions et al., 2023b
genetic conditions	xC375.19		Scheie's syndrome	O'Nions et al., 2023b
genetic conditions	xC375113		Scheie's syndrome	O'Nions et al., 2023b
genetic conditions	xM227.11		Schimmelpenning Fuerstein Mims syndrome	O'Nions et al., 2023b
genetic conditions	xC181.12		Schmidt's syndrome	O'Nions et al., 2023b
genetic conditions	xN374C00		Scoliosis in neurofibromatosis	O'Nions et al., 2023b
genetic conditions	xPKy6400		Seckel syndrome	O'Nions et al., 2023b
genetic conditions	xF13C.00		Segawa syndrome	O'Nions et al., 2023b
genetic conditions	xPJyz.00		Sex chromosome anomaly NOS	O'Nions et al., 2023b
genetic conditions	xPJy1.00		Sex chromosome mosaicism	O'Nions et al., 2023b
genetic conditions	xPJy1z00		Sex chromosome mosaicism NOS	O'Nions et al., 2023b
genetic conditions	xPJ3y000		Shprintzen syndrome	O'Nions et al., 2023b
genetic conditions	xPJ53500		Shwachman-Diamond syndrome	O'Nions et al., 2023b
genetic conditions	xK0G..00		Sickle cell nephropathy	O'Nions et al., 2023b
genetic conditions	xD106.00		Sickle-cell anaemia	O'Nions et al., 2023b
genetic conditions	xD106z00		Sickle-cell anaemia NOS	O'Nions et al., 2023b
genetic conditions	xD106000		Sickle-cell anaemia of unspecified type	O'Nions et al., 2023b
genetic conditions	xD106200		Sickle-cell anaemia with crisis	O'Nions et al., 2023b
genetic conditions	xD106300		Sickle-cell anaemia with haemoglobin C disease	O'Nions et al., 2023b
genetic conditions	xD106400		Sickle-cell anaemia with haemoglobin D disease	O'Nions et al., 2023b
genetic conditions	xD106500		Sickle-cell anaemia with haemoglobin E disease	O'Nions et al., 2023b
genetic conditions	xD106100		Sickle-cell anaemia with no crisis	O'Nions et al., 2023b
genetic conditions	xD104211		Sickle-cell thalassaemia	O'Nions et al., 2023b
genetic conditions	xPH33600		Siemen's syndrome	O'Nions et al., 2023b
genetic conditions	xPKy5H00		Simpson-Golabi-Behmel syndrome	O'Nions et al., 2023b
genetic conditions	xC375712		Sly syndrome	O'Nions et al., 2023b
genetic conditions	xPKy6300		Smith - Lemli - Opitz syndrome	O'Nions et al., 2023b
genetic conditions	xPJ33300		Smith-Magenis syndrome	O'Nions et al., 2023b
genetic conditions	xC1zy211		Sotos syndrome	O'Nions et al., 2023b
genetic conditions	xF151.00		Spinal muscular atrophy	O'Nions et al., 2023b
genetic conditions	xF151z00		Spinal muscular atrophy NOS	O'Nions et al., 2023b
genetic conditions	xPKy7B00		Stickler syndrome	O'Nions et al., 2023b
genetic conditions	xPK61.00		Sturge-Weber syndrome	O'Nions et al., 2023b
genetic conditions	x4L48.00		T cell gene rearrangement	O'Nions et al., 2023b
genetic conditions	xD313211		TAR syndrome	O'Nions et al., 2023b
genetic conditions	xPJ2z.11		TRISOMY 18 NOS	O'Nions et al., 2023b
genetic conditions	xC325.11		Tangier disease	O'Nions et al., 2023b
genetic conditions	xPG44211		Thanatophoric dysplasia	O'Nions et al., 2023b
genetic conditions	xPG0D.12		Treacher - Collins syndrome	O'Nions et al., 2023b
genetic conditions	xPKy5C00		Treacher Collins syndrome	O'Nions et al., 2023b
genetic conditions	xPJ52300		Triploidy	O'Nions et al., 2023b
genetic conditions	xPJ52.00		Trisomies of autosomes NEC	O'Nions et al., 2023b
genetic conditions	xPJ50400		Trisomy 10	O'Nions et al., 2023b
genetic conditions	xPJ50600		Trisomy 12	O'Nions et al., 2023b
genetic conditions	xPJ1z.11		Trisomy 13 NOS	O'Nions et al., 2023b
genetic conditions	xPJ11.00		Trisomy 13, mosaicism	O'Nions et al., 2023b
genetic conditions	xPJ12.00		Trisomy 13, translocation	O'Nions et al., 2023b
genetic conditions	xPJ20.00		Trisomy 18, meiotic nondisjunction	O'Nions et al., 2023b
genetic conditions	xPJ21.00		Trisomy 18, mosaicism	O'Nions et al., 2023b
genetic conditions	xPJ22.00		Trisomy 18, translocation	O'Nions et al., 2023b
genetic conditions	xPJ0..12		Trisomy 21	O'Nions et al., 2023b
genetic conditions	xPJ0z.11		Trisomy 21 NOS	O'Nions et al., 2023b
genetic conditions	xPJ00.00		Trisomy 21, meiotic nondisjunction	O'Nions et al., 2023b
genetic conditions	xPJ01.11		Trisomy 21, mitotic nondisjunction	O'Nions et al., 2023b
genetic conditions	xPJ01.00		Trisomy 21, mosaicism	O'Nions et al., 2023b
genetic conditions	xPJ02.00		Trisomy 21, translocation	O'Nions et al., 2023b
genetic conditions	xPJ50800		Trisomy 22	O'Nions et al., 2023b
genetic conditions	xPJ50000		Trisomy 6	O'Nions et al., 2023b
genetic conditions	xPJ50100		Trisomy 7	O'Nions et al., 2023b
genetic conditions	xPJ50200		Trisomy 8	O'Nions et al., 2023b
genetic conditions	xPJ50300		Trisomy 9	O'Nions et al., 2023b
genetic conditions	xPJ50311		Trisomy 9 Mosaic Syndrome	O'Nions et al., 2023b
genetic conditions	xPJ51400		Trisomy 9p syndrome	O'Nions et al., 2023b
genetic conditions	xPJ52z00		Trisomy of autosomes NEC NOS	O'Nions et al., 2023b
genetic conditions	xPK5..00		Tuberous sclerosis	O'Nions et al., 2023b
genetic conditions	xC373B00		Tumor necrosis factor receptor associated periodic syndrome	O'Nions et al., 2023b
genetic conditions	xPJ63100		Turner's phenotype, karyotype 45X	O'Nions et al., 2023b
genetic conditions	xPJ63200		Turner's phenotype, karyotype 46X iso (Xq)	O'Nions et al., 2023b
genetic conditions	xPJ63400		Turner's phenotype, mosaicism 45X/46XX or 45X/46XY	O'Nions et al., 2023b
genetic conditions	xPJ63600		Turner's phenotype, other variant karyotypes	O'Nions et al., 2023b
genetic conditions	xPJ63612		Turner's phenotype, partial X deletion karyotype	O'Nions et al., 2023b
genetic conditions	xPJ63611		Turner's phenotype, ring chromosome karyotype	O'Nions et al., 2023b
genetic conditions	xPJ63.00		Turner's syndrome	O'Nions et al., 2023b
genetic conditions	xPJ63z00		Turner's syndrome NOS	O'Nions et al., 2023b
genetic conditions	xJ004900		Turner's tooth	O'Nions et al., 2023b
genetic conditions	xPJ63300		Turner's,karyotype 46X + abnorm. sex chromosome,not iso(Xq)	O'Nions et al., 2023b
genetic conditions	xPJ63500		Turner's,mosaic, 45X/other cell line with abn.sex chromosome	O'Nions et al., 2023b
genetic conditions	xPKyz000		Ullrich - Feichtiger syndrome, chimaera	O'Nions et al., 2023b
genetic conditions	xPJ54.00		Ulnar mammary syndrome	O'Nions et al., 2023b
genetic conditions	xPJ5z.00		Unspecified conditions due to autosomal anomalies	O'Nions et al., 2023b
genetic conditions	xF435000		Unspecified hereditary choroid dystrophy	O'Nions et al., 2023b
genetic conditions	xF151000		Unspecified spinal muscular atrophy	O'Nions et al., 2023b
genetic conditions	xPKy5800		Usher's syndrome	O'Nions et al., 2023b
genetic conditions	xPG51.15		Van der Hoeve's syndrome	O'Nions et al., 2023b
genetic conditions	xPJ3y011		Velocardiofacial syndrome	O'Nions et al., 2023b
genetic conditions	xPK62.00		Von Hippel-Lindau syndrome	O'Nions et al., 2023b
genetic conditions	xPKy5400		Waardenburg's syndrome	O'Nions et al., 2023b
genetic conditions	xPKy0300		Weaver syndrome	O'Nions et al., 2023b
genetic conditions	xPKy5611		Weill-Marchesani syndrome	O'Nions et al., 2023b
genetic conditions	xC180.11		Wermer's syndrome	O'Nions et al., 2023b
genetic conditions	xPKy5300		Whistling face syndrome	O'Nions et al., 2023b
genetic conditions	xPJ36.00		Whole chromosome monosomy, meiotic nondisjunction	O'Nions et al., 2023b
genetic conditions	xPJ37.00		Whole chromosome monosomy, mosaicism	O'Nions et al., 2023b
genetic conditions	xPJ37z00		Whole chromosome monosomy, mosaicism NOS	O'Nions et al., 2023b
genetic conditions	xPJ50.00		Whole chromosome trisomy syndromes	O'Nions et al., 2023b
genetic conditions	xPJ50w00		Whole chromosome trisomy, meitotic nondisjunction	O'Nions et al., 2023b
genetic conditions	xPJ50x00		Whole chromosome trisomy, mosaicism	O'Nions et al., 2023b
genetic conditions	xPKy9111		Wiedemann - Beckwith syndrome	O'Nions et al., 2023b
genetic conditions	xPG16000		Wilderwanck's syndrome	O'Nions et al., 2023b
genetic conditions	xPKy4.00		William syndrome	O'Nions et al., 2023b
genetic conditions	xC391200		Wiskott - Aldrich syndrome	O'Nions et al., 2023b
genetic conditions	xPJ32.11		Wolff - Hirschorn syndrome	O'Nions et al., 2023b
genetic conditions	xPKyP.11		Wolfram syndrome	O'Nions et al., 2023b
genetic conditions	xC308200		X-linked adrenoleucodystrophy	O'Nions et al., 2023b
genetic conditions	xF151300		X-linked bulbo-spinal atrophy	O'Nions et al., 2023b
genetic conditions	xP235.00		X-linked hydrocephalus	O'Nions et al., 2023b
genetic conditions	xC353700		X-linked hypophosphataemic rickets	O'Nions et al., 2023b
genetic conditions	xPH15.00		X-linked ichthyosis	O'Nions et al., 2023b
genetic conditions	xPJy2.00		XXX syndrome	O'Nions et al., 2023b
genetic conditions	xPJy3.00		XXY syndrome	O'Nions et al., 2023b
genetic conditions	xPH32200		Xeroderma pigmentosum	O'Nions et al., 2023b
genetic conditions	xPKy9400		Zellweger's syndrome	O'Nions et al., 2023b
genetic conditions	xPH33711		Zinsser-Cole-Engman syndrome	O'Nions et al., 2023b
genetic conditions	xBBe1.11		[M]Multiple neurofibromatosis	O'Nions et al., 2023b
genetic conditions	xBBe1.00		[M]Neurofibromatosis NOS	O'Nions et al., 2023b
genetic conditions	xKyu0F00		[X]Hereditary nephropathy, unspecif morphological changes	O'Nions et al., 2023b
genetic conditions	xPyuAD00		[X]Li-Fraumeni syndrome	O'Nions et al., 2023b
genetic conditions	xPyuA100		[X]Other deletions of part of a chromosome	O'Nions et al., 2023b
genetic conditions	xPyu9100		[X]Other epidermolysis bullosa	O'Nions et al., 2023b
genetic conditions	xDyu1200		[X]Other sickle-cell disorders	O'Nions et al., 2023b
genetic conditions	xPyuA500		[X]Other variants of Turner's syndrome	O'Nions et al., 2023b
genetic conditions	xPyuAB00		[X]Pallister-Killian syndrome	O'Nions et al., 2023b
genetic conditions	xPyu9D00		[X]Primary ciliary dyskinesia	O'Nions et al., 2023b
genetic conditions	xEu84200		[X]Rett's syndrome	O'Nions et al., 2023b
genetic conditions	xPyuAC00		[X]Townes-Brocks syndrome	O'Nions et al., 2023b
gynaecological conditions	xZG91.00		Advice on fertility and infertility	Identified in search
gynaecological conditions	xK5B0.11		Anovular cycle	Identified in search
gynaecological conditions	xK501.11		Chocolate cyst of ovary	Identified in search
gynaecological conditions	xPDy7.00		Congenital prolapse of bladder mucosa	Identified in search
gynaecological conditions	xPC35.11		Congenital prolapse of uterus	Identified in search
gynaecological conditions	xK512000		Cystocele with first degree uterine prolapse	Identified in search
gynaecological conditions	xK512100		Cystocele with second degree uterine prolapse	Identified in search
gynaecological conditions	xK513000		Cystocele with third degree uterine prolapse	Identified in search
gynaecological conditions	xK514000		Cystocele with unspecified uterine prolapse	Identified in search
gynaecological conditions	xK510000		Cystocele without uterine prolapse	Identified in search
gynaecological conditions	xK50..00		Endometriosis	Identified in search
gynaecological conditions	xK50z.00		Endometriosis NOS	Identified in search
gynaecological conditions	xK506.00		Endometriosis in scar of skin	Identified in search
gynaecological conditions	xK500200		Endometriosis of cervix	Identified in search
gynaecological conditions	xK500100		Endometriosis of myometrium	Identified in search
gynaecological conditions	xK501.00		Endometriosis of ovary	Identified in search
gynaecological conditions	xK505000		Endometriosis of the appendix	Identified in search
gynaecological conditions	xK50y000		Endometriosis of the bladder	Identified in search
gynaecological conditions	xK503000		Endometriosis of the broad ligament	Identified in search
gynaecological conditions	xK505100		Endometriosis of the colon	Identified in search
gynaecological conditions	xK502.00		Endometriosis of the fallopian tube	Identified in search
gynaecological conditions	xK503200		Endometriosis of the parametrium	Identified in search
gynaecological conditions	xK503.00		Endometriosis of the pelvic peritoneum	Identified in search
gynaecological conditions	xK503z00		Endometriosis of the pelvic peritoneum NOS	Identified in search
gynaecological conditions	xK503100		Endometriosis of the pouch of Douglas	Identified in search
gynaecological conditions	xK503300		Endometriosis of the round ligament	Identified in search
gynaecological conditions	xK50y200		Endometriosis of the umbilicus	Identified in search
gynaecological conditions	xK504100		Endometriosis of the vagina	Identified in search
gynaecological conditions	xK50y300		Endometriosis of the vulva	Identified in search
gynaecological conditions	xK500.00		Endometriosis of uterus	Identified in search
gynaecological conditions	xK500z00		Endometriosis of uterus NOS	Identified in search
gynaecological conditions	x7E06111		Excision fibroid	Identified in search
gynaecological conditions	xK5Bz.00		Female infertility NOS	Identified in search
gynaecological conditions	xK5B7.00		Female infertility due to diminished ovarian reserve	Identified in search
gynaecological conditions	xK5B0.00		Female infertility of anovulatory origin	Identified in search
gynaecological conditions	xK5B0z00		Female infertility of anovulatory origin NOS	Identified in search
gynaecological conditions	xK5B4.00		Female infertility of cervical origin	Identified in search
gynaecological conditions	xK5B1z00		Female infertility of pituitary - hypothalamic cause NOS	Identified in search
gynaecological conditions	xK5B1.00		Female infertility of pituitary - hypothalamic origin	Identified in search
gynaecological conditions	xK5B2.00		Female infertility of tubal origin	Identified in search
gynaecological conditions	xK5B2z00		Female infertility of tubal origin NOS	Identified in search
gynaecological conditions	xK5B3.00		Female infertility of uterine origin	Identified in search
gynaecological conditions	xK5B3z00		Female infertility of uterine origin NOS	Identified in search
gynaecological conditions	xK5B5.00		Female infertility of vaginal origin	Identified in search
gynaecological conditions	xK5B5z00		Female infertility of vaginal origin NOS	Identified in search
gynaecological conditions	x8C82.00		Female infertility therapy	Identified in search
gynaecological conditions	xB78..11		Fibroids	Identified in search
gynaecological conditions	xK511000		First degree uterine prolapse	Identified in search
gynaecological conditions	xK51..00		Genital prolapse	Identified in search
gynaecological conditions	xK51z.00		Genital prolapse NOS	Identified in search
gynaecological conditions	xK5B..00		Infertility - female	Identified in search
gynaecological conditions	x8Cf..00		Infertility care	Identified in search
gynaecological conditions	xK26y200		Infertility due to efferent duct obstruction	Identified in search
gynaecological conditions	xK26y300		Infertility due to radiation	Identified in search
gynaecological conditions	xK26y400		Infertility in systemic disease	Identified in search
gynaecological conditions	x3189.11		Infertility investigation -fem	Identified in search
gynaecological conditions	x3189.00		Infertility investigations NOS	Identified in search
gynaecological conditions	x1AZ2.11		Infertility problem	Identified in search
gynaecological conditions	x4Z0..00		Infertility studies	Identified in search
gynaecological conditions	xK500000		Internal endometriosis	Identified in search
gynaecological conditions	xB781.00		Intramural uterine leiomyoma	Identified in search
gynaecological conditions	xC164.13		Multicystic ovaries	Identified in search
gynaecological conditions	xB781.11		Mural fibroids	Identified in search
gynaecological conditions	xS811.00		Ocular laceration with intraocular prolapse	Identified in search
gynaecological conditions	xS810.00		Ocular laceration without intraocular prolapse	Identified in search
gynaecological conditions	xK50y.00		Other endometriosis	Identified in search
gynaecological conditions	xK50yz00		Other endometriosis NOS	Identified in search
gynaecological conditions	xK5By.00		Other female infertility	Identified in search
gynaecological conditions	xK5Byz00		Other female infertility NOS	Identified in search
gynaecological conditions	xK51y.00		Other genital prolapse	Identified in search
gynaecological conditions	xK51yz00		Other genital prolapse NOS	Identified in search
gynaecological conditions	x7D18.00		Other repair of vaginal prolapse	Identified in search
gynaecological conditions	x7D18z00		Other repair of vaginal prolapse NOS	Identified in search
gynaecological conditions	x7D18y00		Other specified other repair of vaginal prolapse	Identified in search
gynaecological conditions	xK534z00		Ovarian and fallopian tube prolapse NOS	Identified in search
gynaecological conditions	x7A54A00		Perc embolisation of uterine fibroid using fluoroscopic guid	Identified in search
gynaecological conditions	xC165.00		Polycystic ovarian syndrome	Identified in search
gynaecological conditions	xC164.00		Polycystic ovaries	Identified in search
gynaecological conditions	xK5B0000		Primary anovulatory infertility	Identified in search
gynaecological conditions	xK5B4000		Primary cervical infertility	Identified in search
gynaecological conditions	xK5By000		Primary infertility unspecified	Identified in search
gynaecological conditions	xK5B1000		Primary pituitary - hypothalamic infertility	Identified in search
gynaecological conditions	xK5B2000		Primary tubal infertility	Identified in search
gynaecological conditions	xK5B3000		Primary uterine infertility	Identified in search
gynaecological conditions	xK5B5000		Primary vaginal infertility	Identified in search
gynaecological conditions	xK510211		Proctocele without uterine prolapse	Identified in search
gynaecological conditions	xK534000		Prolapse of the ovary	Identified in search
gynaecological conditions	xK534.00		Prolapse of the ovary and fallopian tube	Identified in search
gynaecological conditions	x7D17z00		Repair of vaginal prolapse & amputation of cervix uteri NOS	Identified in search
gynaecological conditions	x7D17y00		Repair of vaginal prolapse & amputation of cervix uteri OS	Identified in search
gynaecological conditions	x7D17.00		Repair of vaginal prolapse and amputation of cervix uteri	Identified in search
gynaecological conditions	xK511100		Second degree uterine prolapse	Identified in search
gynaecological conditions	xK5B0100		Secondary anovulatory infertility	Identified in search
gynaecological conditions	xK5B4100		Secondary cervical infertility	Identified in search
gynaecological conditions	xK5By100		Secondary infertility unspecified	Identified in search
gynaecological conditions	xK5B1100		Secondary pituitary - hypothalamic infertility	Identified in search
gynaecological conditions	xK5B2100		Secondary tubal infertility	Identified in search
gynaecological conditions	xK5B3100		Secondary uterine infertility	Identified in search
gynaecological conditions	xK5B5100		Secondary vaginal infertility	Identified in search
gynaecological conditions	xC164.12		Stein - Leventhal syndrome	Identified in search
gynaecological conditions	xB780.00		Submucous uterine leiomyoma	Identified in search
gynaecological conditions	xB782.00		Subserous uterine leiomyoma	Identified in search
gynaecological conditions	xK511200		Third degree uterine prolapse	Identified in search
gynaecological conditions	x8C8..00		Treatment for infertility	Identified in search
gynaecological conditions	x8C8Z.00		Treatment for infertility NOS	Identified in search
gynaecological conditions	xL241011		Uterine fibroid affecting obstetric care	Identified in search
gynaecological conditions	xL241z11		Uterine fibroid in pregnancy/childbirth/puerperium NOS	Identified in search
gynaecological conditions	xL241.11		Uterine fibroids in pregnancy, childbirth and the puerperium	Identified in search
gynaecological conditions	xB78..00		Uterine leiomyoma - fibroids	Identified in search
gynaecological conditions	xB78z.00		Uterine leiomyoma NOS	Identified in search
gynaecological conditions	xK511.00		Uterine prolapse without vaginal wall prolapse	Identified in search
gynaecological conditions	xK511z00		Uterine prolapse without vaginal wall prolapse NOS	Identified in search
gynaecological conditions	xK513.00		Uterovaginal prolapse, complete	Identified in search
gynaecological conditions	xK512.00		Uterovaginal prolapse, incomplete	Identified in search
gynaecological conditions	xK514.00		Uterovaginal prolapse, unspecified	Identified in search
gynaecological conditions	xK510400		Vaginal prolapse unspecified without uterine prolapse	Identified in search
gynaecological conditions	xK510z00		Vaginal prolapse without uterine prolapse NOS	Identified in search
gynaecological conditions	xK510.00		Vaginal wall prolapse without uterine prolapse	Identified in search
gynaecological conditions	xBBLF.00		[M]Endometrial stromal nodule	Identified in search
gynaecological conditions	xBBK0011		[M]Fibroid uterus	Identified in search
gynaecological conditions	xBBL1.11		[M]Stromal endometriosis	Identified in search
gynaecological conditions	xZV26400		[V]Infertility general advice and counselling	Identified in search
gynaecological conditions	xZV26.00		[V]Infertility management	Identified in search
gynaecological conditions	xZV26y00		[V]Other specified infertility management	Identified in search
gynaecological conditions	xZV26z00		[V]Unspecified infertility management	Identified in search
gynaecological conditions	xKyu9G00		[X]Female infertility of other origin	Identified in search
gynaecological conditions	xSyu0900		[X]Ocular laceration, no prolapse/loss intraocular tissue	Identified in search
gynaecological conditions	xKyu9000		[X]Other endometriosis	Identified in search
gynaecological conditions	xKyu9100		[X]Other female genital prolapse	Identified in search
gynaecological conditions*	xK584.00		Premenstrual tension syndrome	Identified in search
gynaecological conditions*	xEu3y200		[X]Premenstrual dysphoric disorder	Identified in search
harmful alcohol use	xJ611.00		Acute alcoholic hepatitis	Avgerinou et al., (under review)
harmful alcohol use	xE230.00		Acute alcoholic intoxication in alcoholism	Avgerinou et al., (under review)
harmful alcohol use	xE230z00		Acute alcoholic intoxication in alcoholism NOS	Avgerinou et al., (under review)
harmful alcohol use	xE230300		Acute alcoholic intoxication in remission, in alcoholism	Avgerinou et al., (under review)
harmful alcohol use	xE230000		Acute alcoholic intoxication, unspecified, in alcoholism	Avgerinou et al., (under review)
harmful alcohol use	x8H35.00		Admitted to alcohol detoxification centre	Avgerinou et al., (under review)
harmful alcohol use	x8CAM000		Advised to abstain from alcohol consumption	Avgerinou et al., (under review)
harmful alcohol use	x8CAv.00		Advised to contact primary care alcohol worker	Avgerinou et al., (under review)
harmful alcohol use	x66e0.00		Alcohol abuse monitoring	Avgerinou et al., (under review)
harmful alcohol use	xE011.00		Alcohol amnestic syndrome	Avgerinou et al., (under review)
harmful alcohol use	xE011z00		Alcohol amnestic syndrome NOS	Avgerinou et al., (under review)
harmful alcohol use	x9k11.00		Alcohol consumption counselling	Avgerinou et al., (under review)
harmful alcohol use	x9k14.00		Alcohol counselling by other agencies	Avgerinou et al., (under review)
harmful alcohol use	xE23..00		Alcohol dependence syndrome	Avgerinou et al., (under review)
harmful alcohol use	xE23z.00		Alcohol dependence syndrome NOS	Avgerinou et al., (under review)
harmful alcohol use	x8BA8.00		Alcohol detoxification	Avgerinou et al., (under review)
harmful alcohol use	x66e..00		Alcohol disorder monitoring	Avgerinou et al., (under review)
harmful alcohol use	x8BAu.00		Alcohol harm reduction programme	Avgerinou et al., (under review)
harmful alcohol use	x1B1c.00		Alcohol induced hallucinations	Avgerinou et al., (under review)
harmful alcohol use	x136K.00		Alcohol intake above recommended sensible limits	Avgerinou et al., (under review)
harmful alcohol use	x8CE1.00		Alcohol leaflet given	Avgerinou et al., (under review)
harmful alcohol use	x136W.00		Alcohol misuse	Avgerinou et al., (under review)
harmful alcohol use	x9k12.00		Alcohol misuse - enhanced service completed	Avgerinou et al., (under review)
harmful alcohol use	x9k1..00		Alcohol misuse - enhanced services administration	Avgerinou et al., (under review)
harmful alcohol use	x8BAs.00		Alcohol relapse prevention	Avgerinou et al., (under review)
harmful alcohol use	x8BAw.00		Alcohol twelve step programme	Avgerinou et al., (under review)
harmful alcohol use	xE010.00		Alcohol withdrawal delirium	Avgerinou et al., (under review)
harmful alcohol use	xE013.00		Alcohol withdrawal hallucinosis	Avgerinou et al., (under review)
harmful alcohol use	xE01y000		Alcohol withdrawal syndrome	Avgerinou et al., (under review)
harmful alcohol use	xJ670800		Alcohol-induced acute pancreatitis	Avgerinou et al., (under review)
harmful alcohol use	xJ671000		Alcohol-induced chronic pancreatitis	Avgerinou et al., (under review)
harmful alcohol use	xF25B.00		Alcohol-induced epilepsy	Avgerinou et al., (under review)
harmful alcohol use	xC150500		Alcohol-induced pseudo-Cushing's syndrome	Avgerinou et al., (under review)
harmful alcohol use	xG555.00		Alcoholic cardiomyopathy	Avgerinou et al., (under review)
harmful alcohol use	xJ612.00		Alcoholic cirrhosis of liver	Avgerinou et al., (under review)
harmful alcohol use	xJ610.00		Alcoholic fatty liver	Avgerinou et al., (under review)
harmful alcohol use	xJ612000		Alcoholic fibrosis and sclerosis of liver	Avgerinou et al., (under review)
harmful alcohol use	xJ153.00		Alcoholic gastritis	Avgerinou et al., (under review)
harmful alcohol use	xJ613000		Alcoholic hepatic failure	Avgerinou et al., (under review)
harmful alcohol use	xJ617.00		Alcoholic hepatitis	Avgerinou et al., (under review)
harmful alcohol use	xJ613.00		Alcoholic liver damage unspecified	Avgerinou et al., (under review)
harmful alcohol use	xF394100		Alcoholic myopathy	Avgerinou et al., (under review)
harmful alcohol use	xE015.00		Alcoholic paranoia	Avgerinou et al., (under review)
harmful alcohol use	xF375.00		Alcoholic polyneuropathy	Avgerinou et al., (under review)
harmful alcohol use	xE01..00		Alcoholic psychoses	Avgerinou et al., (under review)
harmful alcohol use	xE01z.00		Alcoholic psychosis NOS	Avgerinou et al., (under review)
harmful alcohol use	x13Y8.00		Alcoholics anonymous	Avgerinou et al., (under review)
harmful alcohol use	x8G32.00		Aversion therapy - alcoholism	Avgerinou et al., (under review)
harmful alcohol use	x136R.00		Binge drinker	Avgerinou et al., (under review)
harmful alcohol use	x9k1A.00		Brief intervention for excessive alcohol consumptn completed	Avgerinou et al., (under review)
harmful alcohol use	x8IAF.00		Brief intervention for excessive alcohol consumptn declined	Avgerinou et al., (under review)
harmful alcohol use	xF144000		Cerebellar ataxia due to alcoholism	Avgerinou et al., (under review)
harmful alcohol use	xF11x000		Cerebral degeneration due to alcoholism	Avgerinou et al., (under review)
harmful alcohol use	xE012000		Chronic alcoholic brain syndrome	Avgerinou et al., (under review)
harmful alcohol use	xJ617000		Chronic alcoholic hepatitis	Avgerinou et al., (under review)
harmful alcohol use	xE231.00		Chronic alcoholism	Avgerinou et al., (under review)
harmful alcohol use	xE231z00		Chronic alcoholism NOS	Avgerinou et al., (under review)
harmful alcohol use	xE231300		Chronic alcoholism in remission	Avgerinou et al., (under review)
harmful alcohol use	xE230100		Continuous acute alcoholic intoxication in alcoholism	Avgerinou et al., (under review)
harmful alcohol use	xE231100		Continuous chronic alcoholism	Avgerinou et al., (under review)
harmful alcohol use	x8IAJ.00		Declined referral to specialist alcohol treatment service	Avgerinou et al., (under review)
harmful alcohol use	xE230200		Episodic acute alcoholic intoxication in alcoholism	Avgerinou et al., (under review)
harmful alcohol use	xE231200		Episodic chronic alcoholism	Avgerinou et al., (under review)
harmful alcohol use	x8IAt.00		Extended interven for excessive alcohol consumption declined	Avgerinou et al., (under review)
harmful alcohol use	x9k1B.00		Extended intervention for excessive alcohol consumptn complt	Avgerinou et al., (under review)
harmful alcohol use	x136T.00		Harmful alcohol use	Avgerinou et al., (under review)
harmful alcohol use	x136S.00		Hazardous alcohol use	Avgerinou et al., (under review)
harmful alcohol use	x136P.00		Heavy drinker	Avgerinou et al., (under review)
harmful alcohol use	x9EVD.00		Hospital alcohol liaison team report received	Avgerinou et al., (under review)
harmful alcohol use	x9NzA.00		Hospital attendance related to personal alcohol consumption	Avgerinou et al., (under review)
harmful alcohol use	x9NJz.00		In-house alcohol detoxification	Avgerinou et al., (under review)
harmful alcohol use	xE011000		Korsakov's alcoholic psychosis	Avgerinou et al., (under review)
harmful alcohol use	xE011100		Korsakov's alcoholic psychosis with peripheral neuritis	Avgerinou et al., (under review)
harmful alcohol use	xE250.00		Nondependent alcohol abuse	Avgerinou et al., (under review)
harmful alcohol use	xE250z00		Nondependent alcohol abuse NOS	Avgerinou et al., (under review)
harmful alcohol use	xE250300		Nondependent alcohol abuse in remission	Avgerinou et al., (under review)
harmful alcohol use	xE250100		Nondependent alcohol abuse, continuous	Avgerinou et al., (under review)
harmful alcohol use	xE250200		Nondependent alcohol abuse, episodic	Avgerinou et al., (under review)
harmful alcohol use	xE250000		Nondependent alcohol abuse, unspecified	Avgerinou et al., (under review)
harmful alcohol use	xG852300		Oesophageal varices in alcoholic cirrhosis of the liver	Avgerinou et al., (under review)
harmful alcohol use	xE012.00		Other alcoholic dementia	Avgerinou et al., (under review)
harmful alcohol use	xE01y.00		Other alcoholic psychosis	Avgerinou et al., (under review)
harmful alcohol use	xE01yz00		Other alcoholic psychosis NOS	Avgerinou et al., (under review)
harmful alcohol use	xE014.00		Pathological alcohol intoxication	Avgerinou et al., (under review)
harmful alcohol use	x8W2..00		Refer to MH services deferred until alcohol misuse resolved	Avgerinou et al., (under review)
harmful alcohol use	x8HkJ.00		Referral to alcohol brief intervention service	Avgerinou et al., (under review)
harmful alcohol use	x8H7p.00		Referral to community alcohol team	Avgerinou et al., (under review)
harmful alcohol use	x8IEA.00		Referral to community alcohol team declined	Avgerinou et al., (under review)
harmful alcohol use	x8HHe.00		Referral to community drug and alcohol team	Avgerinou et al., (under review)
harmful alcohol use	x8HkG.00		Referral to specialist alcohol treatment service	Avgerinou et al., (under review)
harmful alcohol use	x8CdK.00		Specialist alcohol treatment service signposted	Avgerinou et al., (under review)
harmful alcohol use	x9NN2.00		Under care of community alcohol team	Avgerinou et al., (under review)
harmful alcohol use	xE231000		Unspecified chronic alcoholism	Avgerinou et al., (under review)
harmful alcohol use	x136Q.00		Very heavy drinker	Avgerinou et al., (under review)
harmful alcohol use	xZV6D600		[V]Alcohol abuse counselling and surveillance	Avgerinou et al., (under review)
harmful alcohol use	xZV57A00		[V]Alcohol rehabilitation	Avgerinou et al., (under review)
harmful alcohol use	xZV11300		[V]Personal history of alcoholism	Avgerinou et al., (under review)
harmful alcohol use	xEu10800		[X]Alcohol withdrawal-induced seizure	Avgerinou et al., (under review)
harmful alcohol use	xEu10700		[X]Men & behav dis due alcoh: resid & late-onset psychot dis	Avgerinou et al., (under review)
harmful alcohol use	xEu10400		[X]Men & behav dis due alcohl: withdrawl state with delirium	Avgerinou et al., (under review)
harmful alcohol use	xEu10y00		[X]Men & behav dis due to use alcohol: oth men & behav dis	Avgerinou et al., (under review)
harmful alcohol use	xEu10z00		[X]Ment & behav dis due use alcohol: unsp ment & behav dis	Avgerinou et al., (under review)
harmful alcohol use	xEu10500		[X]Mental & behav dis due to use alcohol: psychotic disorder	Avgerinou et al., (under review)
harmful alcohol use	xEu10600		[X]Mental and behav dis due to use alcohol: amnesic syndrome	Avgerinou et al., (under review)
harmful alcohol use	xEu10200		[X]Mental and behav dis due to use alcohol: dependence syndr	Avgerinou et al., (under review)
harmful alcohol use	xEu10300		[X]Mental and behav dis due to use alcohol: withdrawal state	Avgerinou et al., (under review)
harmful alcohol use	xEu10100		[X]Mental and behav dis due to use of alcohol: harmful use	Avgerinou et al., (under review)
harmful alcohol use AhD		x1003050000	drinking [units: >14 for females and >21 for males]	Avgerinou et al., (under review)
intellectual disability	x13VC900		Intellectual development disorder of unknown aetiology	O'Nions et al., 2023a
intellectual disability	x13Z3.00		Low I.Q.	O'Nions et al., 2023a
intellectual disability	x69DB.00		Learnin disability health exam	O'Nions et al., 2023a
intellectual disability	x8Ce6.00		Preferred place of care - learning disability unit	O'Nions et al., 2023a
intellectual disability	x8H4f.00		Referral to learning disabilities psychiatrist	O'Nions et al., 2023a
intellectual disability	x8HHP.00		Referral to learning disability team	O'Nions et al., 2023a
intellectual disability	x8Hg2.00		Discharge from learning disability team	O'Nions et al., 2023a
intellectual disability	x918e.00		On learning disability register	O'Nions et al., 2023a
intellectual disability	x94Z9.00		Preferred place of death: learning disability unit	O'Nions et al., 2023a
intellectual disability	x9HB..00		Learning disabilities administration status	O'Nions et al., 2023a
intellectual disability	x9HB0.00		Learning disabilities health action plan declined	O'Nions et al., 2023a
intellectual disability	x9HB1.00		Learning disabilities health action plan offered	O'Nions et al., 2023a
intellectual disability	x9HB2.00		Learning disabilities health action plan reviewed	O'Nions et al., 2023a
intellectual disability	x9HB3.00		Learning disabilities health assessment	O'Nions et al., 2023a
intellectual disability	x9HB4.00		Learning disabilities health action plan completed	O'Nions et al., 2023a
intellectual disability	x9HB5.00		Learning disabilities annual health assessment	O'Nions et al., 2023a
intellectual disability	x9HB6.00		Learning disabilities annual health assessment declined	O'Nions et al., 2023a
intellectual disability	x9HB6.11		Learning disabilities annual health check declined	O'Nions et al., 2023a
intellectual disability	x9HB7.00		Did not attend learning disabilities annual health assessmnt	O'Nions et al., 2023a
intellectual disability	x9HB7.11		Did not attend learning disabilities annual health check	O'Nions et al., 2023a
intellectual disability	x9N0y.00		Seen in learning disabilities clinic	O'Nions et al., 2023a
intellectual disability	x9Nh4.00		Under care of community learning disability team	O'Nions et al., 2023a
intellectual disability	x9Nlh.00		Seen by learning disability team	O'Nions et al., 2023a
intellectual disability	x9hL..00		Exception reporting: learning disability quality indicators	O'Nions et al., 2023a
intellectual disability	x9hL0.00		Exc learn disability quality indicators: informed dissent	O'Nions et al., 2023a
intellectual disability	x9hL1.00		Exc learn disability quality indicators: patient unsuitable	O'Nions et al., 2023a
intellectual disability	x9mA..00		Learning disability annual health check invitation	O'Nions et al., 2023a
intellectual disability	x9mA0.00		Learning disability annual health check verbal invitation	O'Nions et al., 2023a
intellectual disability	x9mA1.00		Learning disability annual health check telephone invitation	O'Nions et al., 2023a
intellectual disability	x9mA2.00		Learning disability annual health check letter invitation	O'Nions et al., 2023a
intellectual disability	x9mA2000		Learning disability annual health check invtation 1st letter	O'Nions et al., 2023a
intellectual disability	x9mA2100		Learning disability annual health check invtation 2nd letter	O'Nions et al., 2023a
intellectual disability	x9mA2200		Learning disability annual health check invtation 3rd letter	O'Nions et al., 2023a
intellectual disability	xE141.00		Disintegrative psychosis	O'Nions et al., 2023a
intellectual disability	xE141.11		Heller's syndrome	O'Nions et al., 2023a
intellectual disability	xE141000		Active disintegrative psychoses	O'Nions et al., 2023a
intellectual disability	xE3...00		Mental retardation	O'Nions et al., 2023a
intellectual disability	xE30..00		Mild mental retardation, IQ in range 50-70	O'Nions et al., 2023a
intellectual disability	xE30..11		Educationally subnormal	O'Nions et al., 2023a
intellectual disability	xE30..12		Feeble-minded	O'Nions et al., 2023a
intellectual disability	xE31..00		Other specified mental retardation	O'Nions et al., 2023a
intellectual disability	xE310.00		Moderate mental retardation, IQ in range 35-49	O'Nions et al., 2023a
intellectual disability	xE311.00		Severe mental retardation, IQ in range 20-34	O'Nions et al., 2023a
intellectual disability	xE312.00		Profound mental retardation with IQ less than 20	O'Nions et al., 2023a
intellectual disability	xE31z.00		Other specified mental retardation NOS	O'Nions et al., 2023a
intellectual disability	xE3y..00		Other specified mental retardation	O'Nions et al., 2023a
intellectual disability	xE3z..00		Mental retardation NOS	O'Nions et al., 2023a
intellectual disability	xEu7..00		[X]Mental retardation	O'Nions et al., 2023a
intellectual disability	xEu70.00		[X]Mild mental retardation	O'Nions et al., 2023a
intellectual disability	xEu70.11		[X]Feeble-mindedness	O'Nions et al., 2023a
intellectual disability	xEu70.12		[X]Mild mental subnormality	O'Nions et al., 2023a
intellectual disability	xEu70000		[X]Mld mental retard with statement no or min impairm behav	O'Nions et al., 2023a
intellectual disability	xEu70100		[X]Mld mental retard sig impairment behav req attent/treatmt	O'Nions et al., 2023a
intellectual disability	xEu70y00		[X]Mild mental retardation, other impairments of behaviour	O'Nions et al., 2023a
intellectual disability	xEu70z00		[X]Mild mental retardation without mention impairment behav	O'Nions et al., 2023a
intellectual disability	xEu71.00		[X]Moderate mental retardation	O'Nions et al., 2023a
intellectual disability	xEu71.11		[X]Moderate mental subnormality	O'Nions et al., 2023a
intellectual disability	xEu71000		[X]Mod mental retard with statement no or min impairm behav	O'Nions et al., 2023a
intellectual disability	xEu71100		[X]Mod mental retard sig impairment behav req attent/treatmt	O'Nions et al., 2023a
intellectual disability	xEu71y00		[X]Mod retard oth behav impair	O'Nions et al., 2023a
intellectual disability	xEu71z00		[X]Mod mental retardation without mention impairment behav	O'Nions et al., 2023a
intellectual disability	xEu72.00		[X]Severe mental retardation	O'Nions et al., 2023a
intellectual disability	xEu72.11		[X]Severe mental subnormality	O'Nions et al., 2023a
intellectual disability	xEu72000		[X]Sev mental retard with statement no or min impairm behav	O'Nions et al., 2023a
intellectual disability	xEu72100		[X]Sev mental retard sig impairment behav req attent/treatmt	O'Nions et al., 2023a
intellectual disability	xEu72y00		[X]Severe mental retardation, other impairments of behaviour	O'Nions et al., 2023a
intellectual disability	xEu72z00		[X]Sev mental retardation without mention impairment behav	O'Nions et al., 2023a
intellectual disability	xEu73.00		[X]Profound mental retardation	O'Nions et al., 2023a
intellectual disability	xEu73.11		[X]Profound mental subnormality	O'Nions et al., 2023a
intellectual disability	xEu73000		[X]Profound ment retrd wth statement no or min impairm behav	O'Nions et al., 2023a
intellectual disability	xEu73100		[X]Profound ment retard sig impairmnt behav req attent/treat	O'Nions et al., 2023a
intellectual disability	xEu73y00		[X]Profound mental retardation, other impairments of behavr	O'Nions et al., 2023a
intellectual disability	xEu73z00		[X]Prfnd mental retardation without mention impairment behav	O'Nions et al., 2023a
intellectual disability	xEu7y.00		[X]Other mental retardation	O'Nions et al., 2023a
intellectual disability	xEu7y000		[X]Oth mental retard with statement no or min impairm behav	O'Nions et al., 2023a
intellectual disability	xEu7y100		[X]Oth mental retard sig impairment behav req attent/treatmt	O'Nions et al., 2023a
intellectual disability	xEu7yy00		[X]Other mental retardation, other impairments of behaviour	O'Nions et al., 2023a
intellectual disability	xEu7yz00		[X]Other mental retardation without mention impairment behav	O'Nions et al., 2023a
intellectual disability	xEu7z.00		[X]Unspecified mental retardation	O'Nions et al., 2023a
intellectual disability	xEu7z.11		[X]Mental deficiency NOS	O'Nions et al., 2023a
intellectual disability	xEu7z.12		[X]Mental subnormality NOS	O'Nions et al., 2023a
intellectual disability	xEu7z000		[X]Unsp mental retard with statement no or min impairm behav	O'Nions et al., 2023a
intellectual disability	xEu7z100		[X]Unsp mentl retard sig impairment behav req attent/treatmt	O'Nions et al., 2023a
intellectual disability	xEu7zy00		[X]Unspecified mental retardatn, other impairments of behav	O'Nions et al., 2023a
intellectual disability	xEu7zz00		[X]Unsp mental retardation without mention impairment behav	O'Nions et al., 2023a
intellectual disability	xEu81400		[X]Moderate learning disability	O'Nions et al., 2023a
intellectual disability	xEu81500		[X]Severe learning disability	O'Nions et al., 2023a
intellectual disability	xEu81600		[X]Mild learning disability	O'Nions et al., 2023a
intellectual disability	xEu81700		[X]Profound learning disability	O'Nions et al., 2023a
intellectual disability	xEu81z00		[X]Developmental disorder of scholastic skills, unspecified	O'Nions et al., 2023a
intellectual disability	xEu81z11		[X]Learning disability NOS	O'Nions et al., 2023a
intellectual disability	xEu81z12		[X]Learning disorder NOS	O'Nions et al., 2023a
intellectual disability	xEu81z13		[X]Learn acquisition disab NOS	O'Nions et al., 2023a
intellectual disability	xEu84112		[X]Mental retardation with autistic features	O'Nions et al., 2023a
intellectual disability	xEu84200		[X]Rett's syndrome	O'Nions et al., 2023a
intellectual disability	xEu84300		[X]Other childhood disintegrative disorder	O'Nions et al., 2023a
intellectual disability	xEu84311		[X]Dementia infantalis	O'Nions et al., 2023a
intellectual disability	xEu84312		[X]Disintegrative psychosis	O'Nions et al., 2023a
intellectual disability	xEu84313		[X]Heller's syndrome	O'Nions et al., 2023a
intellectual disability	xEu84400		[X]Overactive disorder assoc mental retard/stereotype movts	O'Nions et al., 2023a
intellectual disability	xPJ0..00		Down's syndrome - trisomy 21	O'Nions et al., 2023a
intellectual disability	xPJ0..12		Trisomy 21	O'Nions et al., 2023a
intellectual disability	xPJ00.00		Trisomy 21, meiotic nondisjunction	O'Nions et al., 2023a
intellectual disability	xPJ01.00		Trisomy 21, mosaicism	O'Nions et al., 2023a
intellectual disability	xPJ01.11		Trisomy 21, mitotic nondisjunction	O'Nions et al., 2023a
intellectual disability	xPJ02.00		Trisomy 21, translocation	O'Nions et al., 2023a
intellectual disability	xPJ02.11		Partial trisomy 21 in Down's syndrome	O'Nions et al., 2023a
intellectual disability	xPJ0z.00		Down's syndrome NOS	O'Nions et al., 2023a
intellectual disability	xPJ0z.11		Trisomy 21 NOS	O'Nions et al., 2023a
intellectual disability	xPJ1..00		Patau's syndrome - trisomy 13	O'Nions et al., 2023a
intellectual disability	xPJ11.00		Trisomy 13, mosaicism	O'Nions et al., 2023a
intellectual disability	xPJ12.00		Trisomy 13, translocation	O'Nions et al., 2023a
intellectual disability	xPJ12.11		Partial trisomy 13 in Patau's syndrome	O'Nions et al., 2023a
intellectual disability	xPJ1z.00		Patau's syndrome NOS	O'Nions et al., 2023a
intellectual disability	xPJ1z.11		Trisomy 13 NOS	O'Nions et al., 2023a
intellectual disability	xPJ2..00		Edward's syndrome - trisomy 18	O'Nions et al., 2023a
intellectual disability	xPJ20.00		Trisomy 18, meiotic nondisjunction	O'Nions et al., 2023a
intellectual disability	xPJ21.00		Trisomy 18, mosaicism	O'Nions et al., 2023a
intellectual disability	xPJ22.00		Trisomy 18, translocation	O'Nions et al., 2023a
intellectual disability	xPJ22.11		Partial trisomy 18 in Edward's syndrome	O'Nions et al., 2023a
intellectual disability	xPJ2z.00		Edward's syndrome NOS	O'Nions et al., 2023a
intellectual disability	xPJ2z.11		TRISOMY 18 NOS	O'Nions et al., 2023a
intellectual disability	xPJ3..00		Monosomies and deletions from the autosomes	O'Nions et al., 2023a
intellectual disability	xPJ30.00		Antimongolism syndrome	O'Nions et al., 2023a
intellectual disability	xPJ30.11		Deletion of long arm of chromosome 21	O'Nions et al., 2023a
intellectual disability	xPJ31.00		Cri-du-chat syndrome	O'Nions et al., 2023a
intellectual disability	xPJ31.11		Deletion of short arm of chromosome 5	O'Nions et al., 2023a
intellectual disability	xPJ32.00		Deletion of short arm of chromosome 4	O'Nions et al., 2023a
intellectual disability	xPJ32.11		Wolff - Hirschorn syndrome	O'Nions et al., 2023a
intellectual disability	xPJ33.00		Other deletions of part of a chromosome	O'Nions et al., 2023a
intellectual disability	xPJ33000		Deletion of long arm of chromosome 13	O'Nions et al., 2023a
intellectual disability	xPJ33100		Deletion of long arm of chromosome 18	O'Nions et al., 2023a
intellectual disability	xPJ33111		18p- syndrome	O'Nions et al., 2023a
intellectual disability	xPJ33200		Deletion of short arm of chromosome 18	O'Nions et al., 2023a
intellectual disability	xPJ33211		18q- syndrome	O'Nions et al., 2023a
intellectual disability	xPJ33300		Smith-Magenis syndrome	O'Nions et al., 2023a
intellectual disability	xPJ33400		Jacobsen syndrome	O'Nions et al., 2023a
intellectual disability	xPJ33700		3p deletion syndrome	O'Nions et al., 2023a
intellectual disability	xPJ33800		Chromosome 4q deletion syndrome	O'Nions et al., 2023a
intellectual disability	xPJ33900		Langer-Giedion syndrome	O'Nions et al., 2023a
intellectual disability	xPJ33A00		Kleefstra syndrome	O'Nions et al., 2023a
intellectual disability	xPJ33z00		Other deletion of part of a chromosome NOS	O'Nions et al., 2023a
intellectual disability	xPJ36.00		Whole chromosome monosomy, meiotic nondisjunction	O'Nions et al., 2023a
intellectual disability	xPJ37.00		Whole chromosome monosomy, mosaicism	O'Nions et al., 2023a
intellectual disability	xPJ37.12		Autosomal deletion - mosaicism	O'Nions et al., 2023a
intellectual disability	xPJ37z00		Whole chromosome monosomy, mosaicism NOS	O'Nions et al., 2023a
intellectual disability	xPJ38.00		Chromosome replaced with ring or dicentric	O'Nions et al., 2023a
intellectual disability	xPJ38.11		Chromosome replaced with dicentric	O'Nions et al., 2023a
intellectual disability	xPJ38.12		Chromosome replaced with ring	O'Nions et al., 2023a
intellectual disability	xPJ3y.00		Other deletions from the autosomes	O'Nions et al., 2023a
intellectual disability	xPJ3y000		Shprintzen syndrome	O'Nions et al., 2023a
intellectual disability	xPJ3y011		Velocardiofacial syndrome	O'Nions et al., 2023a
intellectual disability	xPJ3z.00		Monosomies and deletions from the autosomes NOS	O'Nions et al., 2023a
intellectual disability	xPJ50.00		Whole chromosome trisomy syndromes	O'Nions et al., 2023a
intellectual disability	xPJ50000		Trisomy 6	O'Nions et al., 2023a
intellectual disability	xPJ50100		Trisomy 7	O'Nions et al., 2023a
intellectual disability	xPJ50200		Trisomy 8	O'Nions et al., 2023a
intellectual disability	xPJ50300		Trisomy 9	O'Nions et al., 2023a
intellectual disability	xPJ50400		Trisomy 10	O'Nions et al., 2023a
intellectual disability	xPJ50600		Trisomy 12	O'Nions et al., 2023a
intellectual disability	xPJ50800		Trisomy 22	O'Nions et al., 2023a
intellectual disability	xPJ50w00		Whole chromosome trisomy, meitotic nondisjunction	O'Nions et al., 2023a
intellectual disability	xPJ50x00		Whole chromosome trisomy, mosaicism	O'Nions et al., 2023a
intellectual disability	xPJ50y00		Other specified whole chromosome trisomy syndrome	O'Nions et al., 2023a
intellectual disability	xPJ51.00		Partial trisomy syndromes	O'Nions et al., 2023a
intellectual disability	xPJ51000		Major partial trisomy	O'Nions et al., 2023a
intellectual disability	xPJ51100		Minor partial trisomy	O'Nions et al., 2023a
intellectual disability	xPJ51200		10q partial trisomy syndrome	O'Nions et al., 2023a
intellectual disability	xPJ51311		4p duplication syndrome	O'Nions et al., 2023a
intellectual disability	xPJ51400		Trisomy 9p syndrome	O'Nions et al., 2023a
intellectual disability	xPJ51411		9p duplication syndrome	O'Nions et al., 2023a
intellectual disability	xPJ51500		15q partial trisomy syndrome	O'Nions et al., 2023a
intellectual disability	xPJ51z00		Partial trisomy syndrome NOS	O'Nions et al., 2023a
intellectual disability	xPJ52.00		Trisomies of autosomes NEC	O'Nions et al., 2023a
intellectual disability	xPJ52100		Duplications with other complex rearrangements	O'Nions et al., 2023a
intellectual disability	xPJ52300		Triploidy	O'Nions et al., 2023a
intellectual disability	xPJ52400		Polyploidy	O'Nions et al., 2023a
intellectual disability	xPJ52z00		Trisomy of autosomes NEC NOS	O'Nions et al., 2023a
intellectual disability	xPJ5z.11		Aneuploidy NEC	O'Nions et al., 2023a
intellectual disability	xPJ71.00		Klinefelter's syndrome,male with more than two X chromosomes	O'Nions et al., 2023a
intellectual disability	xPJ71.11		Klinefelter's syndrome, XXXY	O'Nions et al., 2023a
intellectual disability	xPJ71.12		Klinefelter's syndrome, XXXXY	O'Nions et al., 2023a
intellectual disability	xPJ73.00		Klinefelter's syndrome, XXYY	O'Nions et al., 2023a
intellectual disability	xPJ7z.00		Klinefelter's syndrome NOS	O'Nions et al., 2023a
intellectual disability	xPJ9..00		Mowat-Wilson syndrome	O'Nions et al., 2023a
intellectual disability	xPJyy200		Fragile X chromosome	O'Nions et al., 2023a
intellectual disability	xPJyy400		Fragile X syndrome	O'Nions et al., 2023a
intellectual disability	xPKy0.11		Prader-Willi Syndrome	O'Nions et al., 2023a
intellectual disability	xPKy0.12		Prader-Willi syndrome	O'Nions et al., 2023a
intellectual disability	xPKy0300		Weaver syndrome	O'Nions et al., 2023a
intellectual disability	xPKy4.00		William syndrome	O'Nions et al., 2023a
intellectual disability	xPKy9300		Prader - Willi syndrome	O'Nions et al., 2023a
intellectual disability	xPKyz500		Happy puppet syndrome	O'Nions et al., 2023a
intellectual disability	xPKyz511		Angelman syndrome	O'Nions et al., 2023a
intellectual disability	xPKyz700		Angelman's syndrome	O'Nions et al., 2023a
intellectual disability	xPKyz711		Angelman syndrome	O'Nions et al., 2023a
intellectual disability	xPyuAB00		[X]Pallister-Killian syndrome	O'Nions et al., 2023a
intellectual disability	xR034y11		[D]Global retardation	O'Nions et al., 2023a
intellectual disability	xZ7CBE00		Intellectual functioning disability	O'Nions et al., 2023a
intellectual disability	xZS34.00		Developmental disorder of scholastic skill	O'Nions et al., 2023a
intellectual disability	xZS34.11		Learning disability	O'Nions et al., 2023a
migraine	xF262200		Abdominal migraine	Gorton et al., 2018
migraine	x1967.00		Abdominal migraine - symptom	Gorton et al., 2018
migraine	xF261000		Atypical migraine	Gorton et al., 2018
migraine	xF262300		Basilar migraine	Gorton et al., 2018
migraine	xF260.00		Classical migraine	Gorton et al., 2018
migraine	xF261.00		Common migraine	Gorton et al., 2018
migraine	xF261z00		Common migraine NOS	Gorton et al., 2018
migraine	xF26y300		Complicated migraine	Gorton et al., 2018
migraine	x1474000		H/O migraine with aura	Gorton et al., 2018
migraine	x1474.00		H/O: migraine	Gorton et al., 2018
migraine	xF26y000		Hemiplegic migraine	Gorton et al., 2018
migraine	xF26..00		Migraine	Gorton et al., 2018
migraine	xK584.11		Migraine - menstrual	Gorton et al., 2018
migraine	xF26z.00		Migraine NOS	Gorton et al., 2018
migraine	xF262800		Migraine induced by oestrogen contraceptive	Gorton et al., 2018
migraine	x8B6N.00		Migraine prophylaxis	Gorton et al., 2018
migraine	xF262z00		Migraine variant NOS	Gorton et al., 2018
migraine	xF262.00		Migraine variants	Gorton et al., 2018
migraine	xF260.11		Migraine with aura	Gorton et al., 2018
migraine	xF261.11		Migraine without aura	Gorton et al., 2018
migraine	xF26y111		Moebius' ophthalmoplegic migraine	Gorton et al., 2018
migraine	xF262400		Ophthalmic migraine	Gorton et al., 2018
migraine	xF26y100		Ophthalmoplegic migraine	Gorton et al., 2018
migraine	xF26y.00		Other forms of migraine	Gorton et al., 2018
migraine	xF26yz00		Other forms of migraine NOS	Gorton et al., 2018
migraine	xF262500		Periodic migrainous neuralgia	Gorton et al., 2018
migraine	xF26y200		Status migrainosus	Gorton et al., 2018
migraine	xR090D00		[D]Abdominal migraine	Gorton et al., 2018
migraine	xFyu5300		[X]Other migraine	Gorton et al., 2018
severe hearing problems	xZ8B5.00		Ability to use hearing aid	Carey et al., 2017
severe hearing problems	xZ8B5100		Able to use hearing aid	Carey et al., 2017
severe hearing problems	xZ911300		Adjust hearing aid settings	Carey et al., 2017
severe hearing problems	x7319.00		Attachment of bone anchored hearing prosthesis	Carey et al., 2017
severe hearing problems	x7319z00		Attachment of bone anchored hearing prosthesis NOS	Carey et al., 2017
severe hearing problems	x7319300		Attention to fixtures for bone anchored hearing prosthesis	Carey et al., 2017
severe hearing problems	xZ911B00		Attention to hearing aid	Carey et al., 2017
severe hearing problems	x7308500		Attention to hearing implant in external ear	Carey et al., 2017
severe hearing problems	x7317D00		Attention to hearing implant in middle ear	Carey et al., 2017
severe hearing problems	x8D2..00		Auditory aid	Carey et al., 2017
severe hearing problems	x8D2Z.00		Auditory aid NOS	Carey et al., 2017
severe hearing problems	x8D2..11		Auditory aid provision	Carey et al., 2017
severe hearing problems	xZ9E8111		Auditory aid provision	Carey et al., 2017
severe hearing problems	x1C13300		Bilateral deafness	Carey et al., 2017
severe hearing problems	xZ911400		Changing hearing aid battery	Carey et al., 2017
severe hearing problems	xZ911500		Checking hearing aid	Carey et al., 2017
severe hearing problems	xF59z.11		Chronic deafness	Carey et al., 2017
severe hearing problems	xF590.11		Conductive deafness	Carey et al., 2017
severe hearing problems	xF591800		Congenital prelingual deafness	Carey et al., 2017
severe hearing problems	xF591400		Congenital sensorineural deafness	Carey et al., 2017
severe hearing problems	xF593.00		Deaf mutism, NEC	Carey et al., 2017
severe hearing problems	xZN56900		Deaf telephone user	Carey et al., 2017
severe hearing problems	xF59A.11		Deafened	Carey et al., 2017
severe hearing problems	xF59..11		Deafness	Carey et al., 2017
severe hearing problems	x1C13.00		Deafness	Carey et al., 2017
severe hearing problems	xZE87.11		Deafness	Carey et al., 2017
severe hearing problems	xSJ15.12		Deafness - traumatic - NOS	Carey et al., 2017
severe hearing problems	xF59z.00		Deafness NOS	Carey et al., 2017
severe hearing problems	xP40z.11		Deafness due to congenital anomaly NEC	Carey et al., 2017
severe hearing problems	x8E3..00		Deafness remedial therapy	Carey et al., 2017
severe hearing problems	x8E3Z.00		Deafness remedial therapy NOS	Carey et al., 2017
severe hearing problems	xZ8B5500		Difficulty using hearing aid	Carey et al., 2017
severe hearing problems	xZ8B5400		Does not use hearing aid	Carey et al., 2017
severe hearing problems	xZ8B5300		Does use hearing aid	Carey et al., 2017
severe hearing problems	xF591511		Drug ototoxicity - deafness	Carey et al., 2017
severe hearing problems	x8D23.00		Ear fitting hearing aid	Carey et al., 2017
severe hearing problems	xZ911E00		Fit ear mould for existing hearing aid	Carey et al., 2017
severe hearing problems	xZ911100		Fit hearing aid	Carey et al., 2017
severe hearing problems	x7319500		Fitting external hearing prosthesis bone anchored fixtures	Carey et al., 2017
severe hearing problems	xZE87.16		HL - Hearing loss	Carey et al., 2017
severe hearing problems	xZE87.17		HOH - Hard of hearing	Carey et al., 2017
severe hearing problems	xZE87.13		Hard of hearing	Carey et al., 2017
severe hearing problems	x1C17.00		Hearing aid problem	Carey et al., 2017
severe hearing problems	xZ911.00		Hearing aid procedure	Carey et al., 2017
severe hearing problems	xZ9E8100		Hearing aid provision	Carey et al., 2017
severe hearing problems	x8D2..12		Hearing aid provision	Carey et al., 2017
severe hearing problems	x8M41.00		Hearing aid requested	Carey et al., 2017
severe hearing problems	x2DG..00		Hearing aid worn	Carey et al., 2017
severe hearing problems	xZE83200		Hearing for loud voice impaired	Carey et al., 2017
severe hearing problems	xZE84200		Hearing for voice impaired	Carey et al., 2017
severe hearing problems	xZE87.00		Hearing loss	Carey et al., 2017
severe hearing problems	xF594.00		High frequency deafness	Carey et al., 2017
severe hearing problems	x7319000		Insertion fixtures bone anchored hearing prosthesis Stage 1	Carey et al., 2017
severe hearing problems	x7319100		Insertion fixtures bone anchored hearing prosthesis Stage 2	Carey et al., 2017
severe hearing problems	x7007300		Insertion of auditory implant to brainstem	Carey et al., 2017
severe hearing problems	x7311A00		Insertn bone anchors subcutaneous bone anchored hearing aid	Carey et al., 2017
severe hearing problems	xZ911A00		Listening for feedback whistle of hearing aid	Carey et al., 2017
severe hearing problems	xF595.00		Low frequency deafness	Carey et al., 2017
severe hearing problems	xF596.00		Maternally inherited deafness	Carey et al., 2017
severe hearing problems	xF592.00		Mixed conductive and sensorineural deafness	Carey et al., 2017
severe hearing problems	xF598.00		Moderate acquired hearing loss	Carey et al., 2017
severe hearing problems	xF591211		Nerve deafness	Carey et al., 2017
severe hearing problems	xF581211		Noise induced deafness	Carey et al., 2017
severe hearing problems	x2BL5.00		O/E - completely deaf	Carey et al., 2017
severe hearing problems	x2BL..11		O/E - deaf	Carey et al., 2017
severe hearing problems	x2BL3.00		O/E - significantly deaf	Carey et al., 2017
severe hearing problems	x2BL4.00		O/E - very deaf	Carey et al., 2017
severe hearing problems	x7319400		One stage insert fixtures bone anchored hearing prosthesis	Carey et al., 2017
severe hearing problems	x7319y00		Other specified attachment bone anchored hearing prosthesis	Carey et al., 2017
severe hearing problems	xF591500		Ototoxicity - deafness	Carey et al., 2017
severe hearing problems	xF591.13		Perceptive deafness	Carey et al., 2017
severe hearing problems	x8D25.00		Physiolog. hearing assistance	Carey et al., 2017
severe hearing problems	x7308400		Placement of hearing implant in external ear	Carey et al., 2017
severe hearing problems	x7317C00		Placement of hearing implant in middle ear	Carey et al., 2017
severe hearing problems	xF59A.00		Profound acquired hearing loss	Carey et al., 2017
severe hearing problems	x8D22.00		Provide body worn hearing aid	Carey et al., 2017
severe hearing problems	x8D21.00		Provide head worn hearing aid	Carey et al., 2017
severe hearing problems	xZ911900		Putting on hearing aid	Carey et al., 2017
severe hearing problems	x7319200		Reduction soft tissue for bone anchored hearing prosthesis	Carey et al., 2017
severe hearing problems	x7308600		Removal of hearing implant from external ear	Carey et al., 2017
severe hearing problems	x7317E00		Removal of hearing implant from middle ear	Carey et al., 2017
severe hearing problems	x8D24.00		Replace hearing aid battery	Carey et al., 2017
severe hearing problems	x9NfB.00		Requires deafblind communicator guide	Carey et al., 2017
severe hearing problems	xA560200		Rubella deafness	Carey et al., 2017
severe hearing problems	x9N0b.00		Seen in hearing aid clinic	Carey et al., 2017
severe hearing problems	xF599.00		Severe acquired hearing loss	Carey et al., 2017
severe hearing problems	xZ911700		Switching on hearing aid	Carey et al., 2017
severe hearing problems	xZ911800		Turning off hearing aid	Carey et al., 2017
severe hearing problems	xZ8B5200		Unable to use hearing aid	Carey et al., 2017
severe hearing problems	xZ8B5311		Uses hearing aid	Carey et al., 2017
severe hearing problems	x2DH0.00		Uses hearing loop	Carey et al., 2017
severe hearing problems	xZT12711		Voice associated with hearing loss	Carey et al., 2017
severe hearing problems	xZV53D00		[V]Adjustment and management of implanted hearing device	Carey et al., 2017
severe hearing problems	xZV45N00		[V]Bone anchored hearing aid in situ	Carey et al., 2017
severe hearing problems	xZV53200		[V]Fitting or adjustment of hearing aid	Carey et al., 2017
severe hearing problems	xZV45G00		[V]Presence of external hearing-aid	Carey et al., 2017
severe hearing problems	xFyuU000		[X]Deaf mutism, not elsewhere classified	Carey et al., 2017
severe mobility problems/ cerebral palsy	xZO96.00		Ability to mobilise using wheelchair	Carey et al., 2017
severe mobility problems/ cerebral palsy	xZO96100		Able to mobilise using wheelchair	Carey et al., 2017
severe mobility problems/ cerebral palsy	xF23y400		Ataxic diplegic cerebral palsy	Carey et al., 2017
severe mobility problems/ cerebral palsy	xF23y000		Ataxic infantile cerebral palsy	Carey et al., 2017
severe mobility problems/ cerebral palsy	xF137.11		Athetoid cerebral palsy	Carey et al., 2017
severe mobility problems/ cerebral palsy	xF137000		Athetoid cerebral palsy	Carey et al., 2017
severe mobility problems/ cerebral palsy	xF137.12		Athetosis - congenital	Carey et al., 2017
severe mobility problems/ cerebral palsy	x8D9A.00		Attendant powered wheel chair	Carey et al., 2017
severe mobility problems/ cerebral palsy	x13C6.00		Bed-ridden	Carey et al., 2017
severe mobility problems/ cerebral palsy	x13C6.11		Bedbound	Carey et al., 2017
severe mobility problems/ cerebral palsy	xF23..14		Cerebral atonia	Carey et al., 2017
severe mobility problems/ cerebral palsy	xF2B..00		Cerebral palsy	Carey et al., 2017
severe mobility problems/ cerebral palsy	xF2Bz.00		Cerebral palsy NOS	Carey et al., 2017
severe mobility problems/ cerebral palsy	xF230100		Cerebral palsy with spastic diplegia	Carey et al., 2017
severe mobility problems/ cerebral palsy	x13C5.11		Chairbound	Carey et al., 2017
severe mobility problems/ cerebral palsy	x13C5.00		Confined to chair	Carey et al., 2017
severe mobility problems/ cerebral palsy	xF137111		Congenital athetosis	Carey et al., 2017
severe mobility problems/ cerebral palsy	xF23..00		Congenital cerebral palsy	Carey et al., 2017
severe mobility problems/ cerebral palsy	xF23z.00		Congenital cerebral palsy NOS	Carey et al., 2017
severe mobility problems/ cerebral palsy	xF230.00		Congenital diplegia	Carey et al., 2017
severe mobility problems/ cerebral palsy	xF230z00		Congenital diplegia NOS	Carey et al., 2017
severe mobility problems/ cerebral palsy	xF231.00		Congenital hemiplegia	Carey et al., 2017
severe mobility problems/ cerebral palsy	xF233.00		Congenital monoplegia	Carey et al., 2017
severe mobility problems/ cerebral palsy	xF230000		Congenital paraplegia	Carey et al., 2017
severe mobility problems/ cerebral palsy	xF232.00		Congenital quadriplegia	Carey et al., 2017
severe mobility problems/ cerebral palsy	xF23..11		Congenital spastic cerebral palsy	Carey et al., 2017
severe mobility problems/ cerebral palsy	xF233.11		Congenital spastic foot	Carey et al., 2017
severe mobility problems/ cerebral palsy	xF23y511		Congenital suprabulbar paresis	Carey et al., 2017
severe mobility problems/ cerebral palsy	xZ6Z1300		Controlling electric wheelchair training	Carey et al., 2017
severe mobility problems/ cerebral palsy	x398A.00		Dependent on helper pushing wheelchair	Carey et al., 2017
severe mobility problems/ cerebral palsy	x3960.00		Dependent: chair/bed transfer	Carey et al., 2017
severe mobility problems/ cerebral palsy	xZO75.00		Difficulty mobilising indoors	Carey et al., 2017
severe mobility problems/ cerebral palsy	xZO96500		Difficulty mobilising using wheelchair	Carey et al., 2017
severe mobility problems/ cerebral palsy	xZOD7500		Difficulty turning onto side in bed	Carey et al., 2017
severe mobility problems/ cerebral palsy	xF242.00		Diplegia of upper limbs	Carey et al., 2017
severe mobility problems/ cerebral palsy	xZO93.00		Does mobilise using aids	Carey et al., 2017
severe mobility problems/ cerebral palsy	xZO96300		Does mobilise using wheelchair	Carey et al., 2017
severe mobility problems/ cerebral palsy	xZOC6400		Does not get in and out of a chair	Carey et al., 2017
severe mobility problems/ cerebral palsy	xZOCB400		Does not get off a bed	Carey et al., 2017
severe mobility problems/ cerebral palsy	xZOC9400		Does not get on and off a bed	Carey et al., 2017
severe mobility problems/ cerebral palsy	xZOC8400		Does not get out of a chair	Carey et al., 2017
severe mobility problems/ cerebral palsy	xZO4..00		Does not mobilise	Carey et al., 2017
severe mobility problems/ cerebral palsy	xZO74.00		Does not mobilise indoors	Carey et al., 2017
severe mobility problems/ cerebral palsy	xZO94.00		Does not mobilise using mobility aids	Carey et al., 2017
severe mobility problems/ cerebral palsy	xZO96400		Does not mobilise using wheelchair	Carey et al., 2017
severe mobility problems/ cerebral palsy	xZOD4.00		Does not move in bed	Carey et al., 2017
severe mobility problems/ cerebral palsy	xF137100		Double athetosis	Carey et al., 2017
severe mobility problems/ cerebral palsy	xF23y300		Dyskinetic cerebral palsy	Carey et al., 2017
severe mobility problems/ cerebral palsy	xF23y100		Flaccid infantile cerebral palsy	Carey et al., 2017
severe mobility problems/ cerebral palsy	x13CC.00		Immobile	Carey et al., 2017
severe mobility problems/ cerebral palsy	x3980.00		Immobile	Carey et al., 2017
severe mobility problems/ cerebral palsy	x3981.00		Independent in wheelchair	Carey et al., 2017
severe mobility problems/ cerebral palsy	xF23..12		Infantile cerebral palsy	Carey et al., 2017
severe mobility problems/ cerebral palsy	xF234.00		Infantile hemiplegia NOS	Carey et al., 2017
severe mobility problems/ cerebral palsy	xF23..13		Littles disease	Carey et al., 2017
severe mobility problems/ cerebral palsy	x3982.00		Minimal help in wheelchair	Carey et al., 2017
severe mobility problems/ cerebral palsy	xZO96311		Mobilises using wheelchair	Carey et al., 2017
severe mobility problems/ cerebral palsy	x13CE.00		Mobility poor	Carey et al., 2017
severe mobility problems/ cerebral palsy	x13CD.00		Mobility very poor	Carey et al., 2017
severe mobility problems/ cerebral palsy	xF243.00		Monoplegia of lower limb	Carey et al., 2017
severe mobility problems/ cerebral palsy	xF244.00		Monoplegia of upper limb	Carey et al., 2017
severe mobility problems/ cerebral palsy	x2836.00		O/E - quadriplegia	Carey et al., 2017
severe mobility problems/ cerebral palsy	xF2By.00		Other cerebral palsy	Carey et al., 2017
severe mobility problems/ cerebral palsy	xF23y.00		Other congenital cerebral palsy	Carey et al., 2017
severe mobility problems/ cerebral palsy	xF23yz00		Other infantile cerebral palsy NOS	Carey et al., 2017
severe mobility problems/ cerebral palsy	xF137y00		Other specified symptomatic torsion dystonia	Carey et al., 2017
severe mobility problems/ cerebral palsy	xF241.00		Paraplegia	Carey et al., 2017
severe mobility problems/ cerebral palsy	xF230.11		Paraplegia - congenital	Carey et al., 2017
severe mobility problems/ cerebral palsy	x8D93.00		Pedal powered wheel chair	Carey et al., 2017
severe mobility problems/ cerebral palsy	x8D94.00		Powered wheel chair	Carey et al., 2017
severe mobility problems/ cerebral palsy	xZ6Z1200		Propelling wheelchair training	Carey et al., 2017
severe mobility problems/ cerebral palsy	xZ9EH400		Provision of wheelchair	Carey et al., 2017
severe mobility problems/ cerebral palsy	xF240.00		Quadriplegia	Carey et al., 2017
severe mobility problems/ cerebral palsy	x8HHC.00		Referred for wheelchair assessment	Carey et al., 2017
severe mobility problems/ cerebral palsy	x8D92.00		Self propelled wheel chair	Carey et al., 2017
severe mobility problems/ cerebral palsy	xF23y200		Spastic cerebral palsy	Carey et al., 2017
severe mobility problems/ cerebral palsy	xF2B1.00		Spastic hemiplegic cerebral palsy	Carey et al., 2017
severe mobility problems/ cerebral palsy	xF241100		Spastic paraplegia	Carey et al., 2017
severe mobility problems/ cerebral palsy	xF2B0.00		Spastic quadriplegic cerebral palsy	Carey et al., 2017
severe mobility problems/ cerebral palsy	xF240100		Spastic tetraplegia	Carey et al., 2017
severe mobility problems/ cerebral palsy	xF137.00		Symptomatic torsion dystonia	Carey et al., 2017
severe mobility problems/ cerebral palsy	xF137z00		Symptomatic torsion dystonia NOS	Carey et al., 2017
severe mobility problems/ cerebral palsy	xF240.11		Tetraplegia	Carey et al., 2017
severe mobility problems/ cerebral palsy	xF232.11		Tetraplegia - congenital	Carey et al., 2017
severe mobility problems/ cerebral palsy	xZOC6200		Unable to get in and out of a chair	Carey et al., 2017
severe mobility problems/ cerebral palsy	xZOCB200		Unable to get off a bed	Carey et al., 2017
severe mobility problems/ cerebral palsy	xZOCA200		Unable to get on a bed	Carey et al., 2017
severe mobility problems/ cerebral palsy	xZOC9200		Unable to get on and off a bed	Carey et al., 2017
severe mobility problems/ cerebral palsy	xZOC8200		Unable to get out of a chair	Carey et al., 2017
severe mobility problems/ cerebral palsy	xZO2..00		Unable to mobilise	Carey et al., 2017
severe mobility problems/ cerebral palsy	xZO72.00		Unable to mobilise indoors	Carey et al., 2017
severe mobility problems/ cerebral palsy	xZO92.00		Unable to mobilise using mobility aids	Carey et al., 2017
severe mobility problems/ cerebral palsy	xZO96200		Unable to mobilise using wheelchair	Carey et al., 2017
severe mobility problems/ cerebral palsy	xZOD2.00		Unable to move in bed	Carey et al., 2017
severe mobility problems/ cerebral palsy	xZOD8200		Unable to move up and down bed	Carey et al., 2017
severe mobility problems/ cerebral palsy	xZOD6200		Unable to roll over in bed	Carey et al., 2017
severe mobility problems/ cerebral palsy	xZOD6211		Unable to turn over in bed	Carey et al., 2017
severe mobility problems/ cerebral palsy	xF137011		Vogt's disease	Carey et al., 2017
severe mobility problems/ cerebral palsy	xF137.13		Vogt's disease	Carey et al., 2017
severe mobility problems/ cerebral palsy	x8D9..13		Wheel chair	Carey et al., 2017
severe mobility problems/ cerebral palsy	x8D9B.00		Wheel chair seating	Carey et al., 2017
severe mobility problems/ cerebral palsy	x8D95.00		Wheel chair unspecified	Carey et al., 2017
severe mobility problems/ cerebral palsy	x9RA..00		Wheelchair applied for	Carey et al., 2017
severe mobility problems/ cerebral palsy	xZ6R3.00		Wheelchair dancing therapy	Carey et al., 2017
severe mobility problems/ cerebral palsy	xZ6Z..00		Wheelchair education	Carey et al., 2017
severe mobility problems/ cerebral palsy	x9R44.00		Wheelchair in good repair	Carey et al., 2017
severe mobility problems/ cerebral palsy	x9R43.00		Wheelchair in need of repair	Carey et al., 2017
severe mobility problems/ cerebral palsy	xZO96.11		Wheelchair mobility	Carey et al., 2017
severe mobility problems/ cerebral palsy	xZ6R8100		Wheelchair sport	Carey et al., 2017
severe mobility problems/ cerebral palsy	xZ6X1.00		Wheelchair transfer practice	Carey et al., 2017
severe mobility problems/ cerebral palsy	xZ6Z1.00		Wheelchair use training	Carey et al., 2017
severe mobility problems/ cerebral palsy	xF23y500		Worster-Drought syndrome	Carey et al., 2017
severe mobility problems/ cerebral palsy	xR00A.00		[D] Poor mobility	Carey et al., 2017
severe mobility problems/ cerebral palsy	xR00C.00		[D]Immobility	Carey et al., 2017
severe mobility problems/ cerebral palsy	xZV4L011		[V] Poor mobility	Carey et al., 2017
severe mobility problems/ cerebral palsy	xZV46200		[V]Dependence on wheelchair	Carey et al., 2017
severe mobility problems/ cerebral palsy	xZV53800		[V]Fitting or adjustment of wheelchair	Carey et al., 2017
severe mobility problems/ cerebral palsy	xFyu9.00		[X]Cerebral palsy and other paralytic syndromes	Carey et al., 2017
severe mobility problems/ cerebral palsy	xFyu9000		[X]Other infantile cerebral palsy	Carey et al., 2017
severe mobility problems/ cerebral palsy	xFyu9100		[X]Other specified paralytic syndromes	Carey et al., 2017
severe visual problems	xF49z.11		Acquired blindness	Carey et al., 2017
severe visual problems	xF490900		Acquired blindness, both eyes	Carey et al., 2017
severe visual problems	xF491.00		Better eye: low vision, Lesser eye: profound VI	Carey et al., 2017
severe visual problems	xF491500		Better eye: moderate VI, Lesser eye: blind, unspecified	Carey et al., 2017
severe visual problems	xF492300		Better eye: moderate VI, Lesser eye: low vision unspecified	Carey et al., 2017
severe visual problems	xF492500		Better eye: moderate VI, Lesser eye: moderate VI	Carey et al., 2017
severe visual problems	xF491700		Better eye: moderate VI, Lesser eye: near total VI	Carey et al., 2017
severe visual problems	xF492400		Better eye: moderate VI, Lesser eye: severe VI	Carey et al., 2017
severe visual problems	xF490400		Better eye: near total VI, Lesser eye: near total VI	Carey et al., 2017
severe visual problems	xF490600		Better eye: profound VI, Lesser eye: total VI	Carey et al., 2017
severe visual problems	xF491100		Better eye: severe VI, Lesser eye: blind, unspecified	Carey et al., 2017
severe visual problems	xF491300		Better eye: severe VI, Lesser eye: near total VI	Carey et al., 2017
severe visual problems	xF491400		Better eye: severe VI, Lesser eye: profound VI	Carey et al., 2017
severe visual problems	xF492200		Better eye: severe VI, Lesser eye: severe VI	Carey et al., 2017
severe visual problems	x8F62.00		Blind lead dog rehabilitation	Carey et al., 2017
severe visual problems	x8F61.00		Blind rehabilitation	Carey et al., 2017
severe visual problems	x8F6..11		Blind rehabilitation	Carey et al., 2017
severe visual problems	xZN56800		Blind telephone user	Carey et al., 2017
severe visual problems	xF49..00		Blindness and low vision	Carey et al., 2017
severe visual problems	xF490z00		Blindness both eyes NOS	Carey et al., 2017
severe visual problems	xF490.00		Blindness, both eyes	Carey et al., 2017
severe visual problems	xF490100		Both eyes total visual impairment	Carey et al., 2017
severe visual problems	x668C.00		Certificate of vision impairment	Carey et al., 2017
severe visual problems	xF4H7300		Cortical blindness	Carey et al., 2017
severe visual problems	x1B77.00		Deteriorating vision	Carey et al., 2017
severe visual problems	x9m08.00		Exclu diab ret screen as blind	Carey et al., 2017
severe visual problems	xF49..11		Impaired vision	Carey et al., 2017
severe visual problems	xF494.00		Legal blindness USA	Carey et al., 2017
severe visual problems	x1B75.00		Loss of vision	Carey et al., 2017
severe visual problems	xF49..12		Low vision	Carey et al., 2017
severe visual problems	xF492.00		Low vision, both eyes	Carey et al., 2017
severe visual problems	xF492z00		Low vision, both eyes NOS	Carey et al., 2017
severe visual problems	xF492000		Low vision, both eyes unspecified	Carey et al., 2017
severe visual problems	xF498.00		Moderate visual impairment, binocular	Carey et al., 2017
severe visual problems	xZ9E3900		Near low vision aid - clip-on spectacle magnifier	Carey et al., 2017
severe visual problems	xZ9E3C00		Near low vision aid - clip-on spectacle telescope	Carey et al., 2017
severe visual problems	xZ9E3D00		Near low vision aid - extra cap for telescope	Carey et al., 2017
severe visual problems	xZ9E3B00		Near low vision aid - integral spectacle telescope	Carey et al., 2017
severe visual problems	xF491000		One eye blind, one eye low vision	Carey et al., 2017
severe visual problems	xF491z00		One eye blind, one eye low vision NOS	Carey et al., 2017
severe visual problems	xZ9E2.00		Optical low vision aid provision	Carey et al., 2017
severe visual problems	xF49..13		Partial sight	Carey et al., 2017
severe visual problems	x8D31.00		Physiolog. visual assistance	Carey et al., 2017
severe visual problems	xZ96..00		Provision for visual and hearing impairment	Carey et al., 2017
severe visual problems	xZ9E5400		Provision of ancillary low vision aid	Carey et al., 2017
severe visual problems	xZ9E6500		Provision of audiotaped services	Carey et al., 2017
severe visual problems	xZ9E5200		Provision of closed circuit television	Carey et al., 2017
severe visual problems	xZ961.00		Provision of guide help for visual and hearing impairment	Carey et al., 2017
severe visual problems	xZ9E3E00		Provision of headband telescope	Carey et al., 2017
severe visual problems	xZ9E5300		Provision of image intensifier	Carey et al., 2017
severe visual problems	xZ9E3200		Provision of low vision hand magnifier	Carey et al., 2017
severe visual problems	xZ9E3300		Provision of low vision stand magnifier	Carey et al., 2017
severe visual problems	xZ9E3100		Provision of magnifier low vision aid - near	Carey et al., 2017
severe visual problems	xZ9E5.00		Provision of non-optical low vision aid	Carey et al., 2017
severe visual problems	xZ9E4.00		Provision of optical low vision aid - distance	Carey et al., 2017
severe visual problems	xZ9E3.00		Provision of optical low vision aid - near	Carey et al., 2017
severe visual problems	xZ9E3500		Provision of spectacle low vision aid - near	Carey et al., 2017
severe visual problems	xZ9E3700		Provision of spectacle magnifier	Carey et al., 2017
severe visual problems	xZ9E3A00		Provision of spectacle telescope	Carey et al., 2017
severe visual problems	xZ9E6600		Provision of talking book	Carey et al., 2017
severe visual problems	xZ9E3600		Provision of telescopic spectacles	Carey et al., 2017
severe visual problems	xZ9E6.00		Provision of visual appliance	Carey et al., 2017
severe visual problems	xZ9E5700		Provision of work board	Carey et al., 2017
severe visual problems	x8HlE.00		Referral to visual impairment multidisciplinary team	Carey et al., 2017
severe visual problems	x6689.00		Registered blind	Carey et al., 2017
severe visual problems	x6688.11		Registered partially blind	Carey et al., 2017
severe visual problems	x6688.00		Registered partially sighted	Carey et al., 2017
severe visual problems	x6689.11		Registered severely sight impaired	Carey et al., 2017
severe visual problems	x668D.00		Registered sight impaired	Carey et al., 2017
severe visual problems	x9NfB.00		Requires deafblind communicator guide	Carey et al., 2017
severe visual problems	x9NlD.00		Seen by visual impairment teacher	Carey et al., 2017
severe visual problems	xF497.00		Severe visual impairment, binocular	Carey et al., 2017
severe visual problems	xF49..14		Sight impaired	Carey et al., 2017
severe visual problems	xF490000		Unspecified blindness both eyes	Carey et al., 2017
severe visual problems	x8D3..00		Visual aid	Carey et al., 2017
severe visual problems	x8D3Z.00		Visual aid NOS	Carey et al., 2017
severe visual problems	x8D3..13		Visual aid provision	Carey et al., 2017
severe visual problems	xF49z.00		Visual loss NOS	Carey et al., 2017
severe visual problems	xF493.00		Visual loss, both eyes unqualified	Carey et al., 2017
substance use	x13r0.00		Abstinent from drug misuse	Identified in search
substance use	x13r1.00		Abstinent from drug misuse in normal environment	Identified in search
substance use	x13r2.00		Abstinent from drug misuse in protected environment	Identified in search
substance use	x13r3.00		Abstinent from drug misuse on maintenance replacement	Identified in search
substance use	x13r4.00		Abstinent from drug misuse when receiving blocking therapy	Identified in search
substance use	x13r5.00		Abstinent from substance misuse	Identified in search
substance use	xT842000		Accidental poisoning by amphetamine	Identified in search
substance use	xT841000		Accidental poisoning by cannabis derivatives	Identified in search
substance use	xT852000		Accidental poisoning by cocaine	Identified in search
substance use	xT800.11		Accidental poisoning by diamorphine	Identified in search
substance use	xT841z00		Accidental poisoning by hallucinogen NOS	Identified in search
substance use	xT841.00		Accidental poisoning by hallucinogens	Identified in search
substance use	xT800.00		Accidental poisoning by heroin	Identified in search
substance use	xT841100		Accidental poisoning by lysergide, LSD	Identified in search
substance use	xT801.00		Accidental poisoning by methadone	Identified in search
substance use	xT802200		Accidental poisoning by morphine	Identified in search
substance use	xT843100		Accidental poisoning by opiate antagonists	Identified in search
substance use	xT802300		Accidental poisoning by opium	Identified in search
substance use	xT802.00		Accidental poisoning by other opiates	Identified in search
substance use	xT802z00		Accidental poisoning by other opiates NOS	Identified in search
substance use	xZR1A.00		Addiction severity index	Identified in search
substance use	x8Hq..00		Admission to substance misuse detoxification centre	Identified in search
substance use	x1V22.00		Age at starting drug misuse	Identified in search
substance use	xE244z11		Amfetamine or psychostimulant dependence NOS	Identified in search
substance use	xE244011		Amfetamine or psychostimulant dependence, unspecified	Identified in search
substance use	xSL97000		Amfetamine poisoning	Identified in search
substance use	x46Q5.11		Amphetamine in urine	Identified in search
substance use	xE244.00		Amphetamine or other psychostimulant dependence	Identified in search
substance use	xE244z00		Amphetamine or psychostimulant dependence NOS	Identified in search
substance use	xE244300		Amphetamine or psychostimulant dependence in remission	Identified in search
substance use	xE244100		Amphetamine or psychostimulant dependence, continuous	Identified in search
substance use	xE244200		Amphetamine or psychostimulant dependence, episodic	Identified in search
substance use	xE244000		Amphetamine or psychostimulant dependence, unspecified	Identified in search
substance use	xSL97011		Amphetamine poisoning	Identified in search
substance use	xE25y.11		Analgesic abuse	Identified in search
substance use	xE241.11		Anxiolytic dependence	Identified in search
substance use	xE254.11		Barbiturate abuse	Identified in search
substance use	xE241.12		Barbiturate dependence	Identified in search
substance use	xE241.13		Benzodiazepine dependence	Identified in search
substance use	x8BAo.00		Benzodiazepine dependence detoxification	Identified in search
substance use	x8B2M.00		Buprenorphine maintenance therapy	Identified in search
substance use	xE243300		Cannabis dependence in remission	Identified in search
substance use	xE243100		Cannabis dependence, continuous	Identified in search
substance use	xE243200		Cannabis dependence, episodic	Identified in search
substance use	xE243000		Cannabis dependence, unspecified	Identified in search
substance use	xE243z00		Cannabis drug dependence NOS	Identified in search
substance use	xSL96000		Cannabis poisoning	Identified in search
substance use	xE243.00		Cannabis type drug dependence	Identified in search
substance use	x388k.00		Christo inventory for substance-misuse services score	Identified in search
substance use	x38G1.00		Clinical opiate withdrawal scale	Identified in search
substance use	xE242300		Cocaine dependence in remission	Identified in search
substance use	xE242100		Cocaine dependence, continuous	Identified in search
substance use	xE242200		Cocaine dependence, episodic	Identified in search
substance use	xE242000		Cocaine dependence, unspecified	Identified in search
substance use	xE242z00		Cocaine drug dependence NOS	Identified in search
substance use	xSL85000		Cocaine poisoning	Identified in search
substance use	xE242.00		Cocaine type drug dependence	Identified in search
substance use	xSL50300		Codeine (methylmorphine) poisoning	Identified in search
substance use	xE249z00		Combined drug dependence, excluding opioid, NOS	Identified in search
substance use	xE249100		Combined drug dependence, excluding opioid, continuous	Identified in search
substance use	xE249200		Combined drug dependence, excluding opioid, episodic	Identified in search
substance use	xE249300		Combined drug dependence, excluding opioid, in remission	Identified in search
substance use	xE249000		Combined drug dependence, excluding opioid, unspecified	Identified in search
substance use	xE249.00		Combined drug dependence, excluding opioids	Identified in search
substance use	xE248.00		Combined opioid with other drug dependence	Identified in search
substance use	xE248z00		Combined opioid with other drug dependence NOS	Identified in search
substance use	xE248300		Combined opioid with other drug dependence in remission	Identified in search
substance use	xE248100		Combined opioid with other drug dependence, continuous	Identified in search
substance use	xE248200		Combined opioid with other drug dependence, episodic	Identified in search
substance use	xE248000		Combined opioid with other drug dependence, unspecified	Identified in search
substance use	xTA51000		Contaminated substance injected	Identified in search
substance use	xE240100		Continuous opioid dependence	Identified in search
substance use	x13cC.00		Continuous use of drugs	Identified in search
substance use	x13c7.00		Current drug user	Identified in search
substance use	x13cK.00		Current non recreational drug user	Identified in search
substance use	x9N4i.00		DNA - Did not attend substance misuse clinic	Identified in search
substance use	x9NdN.00		Declined consent for notification of drug misuse	Identified in search
substance use	xG801E00		Deep vein thrombosis of leg related to intravenous drug use	Identified in search
substance use	x7P22000		Delivery of rehabilitation for drug addiction	Identified in search
substance use	x8BA9.00		Detoxification dependence drug	Identified in search
substance use	xE241.14		Diazepam dependence	Identified in search
substance use	x8AA..00		Drug abuse monitoring	Identified in search
substance use	x1V0C.00		Drug addict	Identified in search
substance use	x9G2..11		Drug addict notific admin	Identified in search
substance use	x9G21.00		Drug addict notific to CMO	Identified in search
substance use	x9G23.00		Drug addict re-notif to CMO	Identified in search
substance use	x9G22.00		Drug addict re-notific due	Identified in search
substance use	x9G24.00		Drug addict-notify local SMR22	Identified in search
substance use	xE24..11		Drug addiction	Identified in search
substance use	x8B2R.00		Drug addiction detoxification therapy - buprenorphine	Identified in search
substance use	x8B2N.00		Drug addiction detoxification therapy - methadone	Identified in search
substance use	x8B2Q.00		Drug addiction maintenance therapy - buprenorphine	Identified in search
substance use	x8B23100		Drug addiction maintenance therapy - lofexidine	Identified in search
substance use	x8B2P.00		Drug addiction maintenance therapy - methadone	Identified in search
substance use	x8B23000		Drug addiction maintenance therapy - naltrexone	Identified in search
substance use	x9G2Z.00		Drug addiction notif NOS	Identified in search
substance use	x9G2..00		Drug addiction notification	Identified in search
substance use	x8B23.00		Drug addiction therapy	Identified in search
substance use	x8B23.11		Drug addictn therap-methadone	Identified in search
substance use	xE24..00		Drug dependence	Identified in search
substance use	xL183000		Drug dependence - unspec whether during pregnancy/puerperium	Identified in search
substance use	xE24z.00		Drug dependence NOS	Identified in search
substance use	xL183100		Drug dependence during pregnancy - baby delivered	Identified in search
substance use	xL183300		Drug dependence during pregnancy - baby not yet delivered	Identified in search
substance use	xL183z00		Drug dependence during pregnancy/childbirth/puerperium NOS	Identified in search
substance use	x8BAX.00		Drug dependence home detoxification	Identified in search
substance use	x8I2N.00		Drug dependence home detoxification contraindicated	Identified in search
substance use	xL183.00		Drug dependence in pregnancy, childbirth and the puerperium	Identified in search
substance use	x8BAW.00		Drug dependence self detoxification	Identified in search
substance use	x8B23.13		Drug dependence therapy	Identified in search
substance use	x1V37.00		Drug inject equipment hygiene	Identified in search
substance use	x1V3..00		Drug injection behaviour	Identified in search
substance use	x9k50.00		Drug misuse - enhanced service completed	Identified in search
substance use	x9k5..00		Drug misuse - enhanced services administration	Identified in search
substance use	x1V...00		Drug misuse behaviour	Identified in search
substance use	x9s...00		Drug misuse clinic administration	Identified in search
substance use	x9k52.11		Drug misuse treatment in primary care	Identified in search
substance use	xE02..00		Drug psychoses	Identified in search
substance use	xE02z.00		Drug psychosis NOS	Identified in search
substance use	x13c..00		Drug user	Identified in search
substance use	xZ192100		Drug withdrawal regime	Identified in search
substance use	xE020.00		Drug withdrawal syndrome	Identified in search
substance use	x1V66.00		Ecstasy misuse	Identified in search
substance use	xSL97200		Ecstasy poisoning	Identified in search
substance use	xE24A.00		Ecstasy type drug dependence	Identified in search
substance use	x679j000		Education about taking methadone	Identified in search
substance use	x679j200		Educatn abt take home naloxone fr opiate overdose interventn	Identified in search
substance use	xE240200		Episodic opioid dependence	Identified in search
substance use	x13cD.00		Episodic use of drugs	Identified in search
substance use	x146C.00		Failed heroin detoxification	Identified in search
substance use	x1V2..00		Frequency of drug misuse	Identified in search
substance use	xE246.00		Glue sniffing dependence	Identified in search
substance use	xE246z00		Glue sniffing dependence NOS	Identified in search
substance use	xE246300		Glue sniffing dependence in remission	Identified in search
substance use	xE246100		Glue sniffing dependence, continuous	Identified in search
substance use	xE246200		Glue sniffing dependence, episodic	Identified in search
substance use	xE246000		Glue sniffing dependence, unspecified	Identified in search
substance use	x1V33.00		Groin injector	Identified in search
substance use	xE245.00		Hallucinogen dependence	Identified in search
substance use	xE245z00		Hallucinogen dependence NOS	Identified in search
substance use	xE245300		Hallucinogen dependence in remission	Identified in search
substance use	xE245100		Hallucinogen dependence, continuous	Identified in search
substance use	xE245200		Hallucinogen dependence, episodic	Identified in search
substance use	xE245000		Hallucinogen dependence, unspecified	Identified in search
substance use	xSL96.00		Hallucinogen poisoning	Identified in search
substance use	xSL96z00		Hallucinogen poisoning NOS	Identified in search
substance use	xE243.11		Hashish dependence	Identified in search
substance use	x1V0E.00		Health prob sec to drug misuse	Identified in search
substance use	xE240.11		Heroin dependence	Identified in search
substance use	xZ1Q6214		Heroin maintenance	Identified in search
substance use	x1V65.00		Heroin misuse	Identified in search
substance use	xSL50100		Heroin poisoning	Identified in search
substance use	xE254.12		Hypnotic or anxiolytic abuse	Identified in search
substance use	xE241.00		Hypnotic or anxiolytic dependence	Identified in search
substance use	xE241z00		Hypnotic or anxiolytic dependence NOS	Identified in search
substance use	xE241300		Hypnotic or anxiolytic dependence in remission	Identified in search
substance use	xE241100		Hypnotic or anxiolytic dependence, continuous	Identified in search
substance use	xE241200		Hypnotic or anxiolytic dependence, episodic	Identified in search
substance use	xE241000		Hypnotic or anxiolytic dependence, unspecified	Identified in search
substance use	x1V64.00		Illicit drug use	Identified in search
substance use	x9NX2.00		In-house substance misuse treatment	Identified in search
substance use	x13c0.00		Injecting drug user	Identified in search
substance use	x1V31.00		Injects drugs intramuscularly	Identified in search
substance use	x1V30.00		Injects drugs subcutaneously	Identified in search
substance use	x13c3.00		Intramuscular drug user	Identified in search
substance use	x13c4.00		Intranasal drug user	Identified in search
substance use	x13c1.00		Intravenous drug user	Identified in search
substance use	xE245.11		LSD dependence	Identified in search
substance use	xE253.12		LSD reaction	Identified in search
substance use	xE241.15		Librium dependence	Identified in search
substance use	x1V01.00		Long-term drug misuser	Identified in search
substance use	xE245.12		Lysergic acid diethylamide dependence	Identified in search
substance use	xSL96100		Lysergide (LSD) poisoning	Identified in search
substance use	xZRVn.11		MAP - Maudsley addiction profile	Identified in search
substance use	xE243.13		Marihuana dependence	Identified in search
substance use	xZRVn.00		Maudsley addiction profile	Identified in search
substance use	xE240.12		Methadone dependence	Identified in search
substance use	xZ1Q6200		Methadone maintenance	Identified in search
substance use	xSL50200		Methadone poisoning	Identified in search
substance use	xZ1Q6212		Methadone therapy	Identified in search
substance use	xE25z.00		Misuse of drugs NOS	Identified in search
substance use	xE259400		Misuse of prescription only drugs	Identified in search
substance use	x1V26.00		Misused drugs in past	Identified in search
substance use	x1V0..00		Misuses drugs	Identified in search
substance use	x13cB.00		Misuses drugs orally	Identified in search
substance use	x1V04.00		Misuses drugs rectally	Identified in search
substance use	xE240.13		Morphine dependence	Identified in search
substance use	xSL50500		Morphine poisoning	Identified in search
substance use	x1V32.00		Neck injector	Identified in search
substance use	x13c2.00		Never injecting drug user	Identified in search
substance use	xE25..00		Nondependent abuse of drugs	Identified in search
substance use	xE257z11		Nondependent amfetamine or psychostimulant abuse NOS	Identified in search
substance use	xE257011		Nondependent amfetamine/psychostimulant abuse, unspecified	Identified in search
substance use	xE257.00		Nondependent amphetamine or other psychostimulant abuse	Identified in search
substance use	xE257z00		Nondependent amphetamine or psychostimulant abuse NOS	Identified in search
substance use	xE257200		Nondependent amphetamine or psychostimulant abuse, episodic	Identified in search
substance use	xE257300		Nondependent amphetamine/psychostimulant abuse in remission	Identified in search
substance use	xE257100		Nondependent amphetamine/psychostimulant abuse, continuous	Identified in search
substance use	xE257000		Nondependent amphetamine/psychostimulant abuse, unspecified	Identified in search
substance use	xE258.00		Nondependent antidepressant type drug abuse	Identified in search
substance use	xE258z00		Nondependent antidepressant type drug abuse NOS	Identified in search
substance use	xE258200		Nondependent antidepressant type drug abuse, episodic	Identified in search
substance use	xE258000		Nondependent antidepressant type drug abuse, unspecified	Identified in search
substance use	xE252.00		Nondependent cannabis abuse	Identified in search
substance use	xE252z00		Nondependent cannabis abuse NOS	Identified in search
substance use	xE252300		Nondependent cannabis abuse in remission	Identified in search
substance use	xE252100		Nondependent cannabis abuse, continuous	Identified in search
substance use	xE252200		Nondependent cannabis abuse, episodic	Identified in search
substance use	xE252000		Nondependent cannabis abuse, unspecified	Identified in search
substance use	xE256.00		Nondependent cocaine abuse	Identified in search
substance use	xE256z00		Nondependent cocaine abuse NOS	Identified in search
substance use	xE256300		Nondependent cocaine abuse in remission	Identified in search
substance use	xE256100		Nondependent cocaine abuse, continuous	Identified in search
substance use	xE256200		Nondependent cocaine abuse, episodic	Identified in search
substance use	xE256000		Nondependent cocaine abuse, unspecified	Identified in search
substance use	xE253.00		Nondependent hallucinogen abuse	Identified in search
substance use	xE253z00		Nondependent hallucinogen abuse NOS	Identified in search
substance use	xE253300		Nondependent hallucinogen abuse in remission	Identified in search
substance use	xE253100		Nondependent hallucinogen abuse, continuous	Identified in search
substance use	xE253200		Nondependent hallucinogen abuse, episodic	Identified in search
substance use	xE253000		Nondependent hallucinogen abuse, unspecified	Identified in search
substance use	xE254.00		Nondependent hypnotic or anxiolytic abuse	Identified in search
substance use	xE254z00		Nondependent hypnotic or anxiolytic abuse NOS	Identified in search
substance use	xE254300		Nondependent hypnotic or anxiolytic abuse in remission	Identified in search
substance use	xE254100		Nondependent hypnotic or anxiolytic abuse, continuous	Identified in search
substance use	xE254200		Nondependent hypnotic or anxiolytic abuse, episodic	Identified in search
substance use	xE254000		Nondependent hypnotic or anxiolytic abuse, unspecified	Identified in search
substance use	xE259.00		Nondependent mixed drug abuse	Identified in search
substance use	xE259z00		Nondependent mixed drug abuse NOS	Identified in search
substance use	xE259300		Nondependent mixed drug abuse in remission	Identified in search
substance use	xE259100		Nondependent mixed drug abuse, continuous	Identified in search
substance use	xE259200		Nondependent mixed drug abuse, episodic	Identified in search
substance use	xE259000		Nondependent mixed drug abuse, unspecified	Identified in search
substance use	xE255.00		Nondependent opioid abuse	Identified in search
substance use	xE255z00		Nondependent opioid abuse NOS	Identified in search
substance use	xE255300		Nondependent opioid abuse in remission	Identified in search
substance use	xE255100		Nondependent opioid abuse, continuous	Identified in search
substance use	xE255200		Nondependent opioid abuse, episodic	Identified in search
substance use	xE255000		Nondependent opioid abuse, unspecified	Identified in search
substance use	xE25y.00		Nondependent other drug abuse	Identified in search
substance use	xE25yz00		Nondependent other drug abuse NOS	Identified in search
substance use	xE25y300		Nondependent other drug abuse in remission	Identified in search
substance use	xE25y100		Nondependent other drug abuse, continuous	Identified in search
substance use	xE25y200		Nondependent other drug abuse, episodic	Identified in search
substance use	xE25y000		Nondependent other drug abuse, unspecified	Identified in search
substance use	x1V3A.00		Not share drug inject equipmen	Identified in search
substance use	x1V07.00		Notified addict	Identified in search
substance use	x13cM000		Novel psychoactive substance misuse	Identified in search
substance use	x222N.00		O/E - signs of drug withdrawal	Identified in search
substance use	x1V00.00		Occasional drug user	Identified in search
substance use	x9HCC.00		On substance misuse programme	Identified in search
substance use	xSL50.00		Opiate and narcotic poisoning	Identified in search
substance use	xSLA1.00		Opiate antagonist poisoning	Identified in search
[truncated: 1,387 more rows]
